# Supplementary material for: Emergence of potentially disinfection-resistant, naturalized Escherichia coli populations across food- and water-associated engineered environments
Source: Sci Rep. 2024 Jun 12;14:13478. doi: 10.1038/s41598-024-64241-y (PMC11169474; doi:10.1038/s41598-024-64241-y)
Supplement: Supplementary file 1 — Supplementary Information 1. [file 41598_2024_64241_MOESM1_ESM.xlsx]

## Sheet: Supp. Table S1 (Strains)
	Supplementary Table S1. List of all bacterial strains utilized in this study, alongside their associated analyses and relevant metadata.
	Organism Name	Analyses Used In			Ecotype	Isolation Date | Location	Phylogroup	Sequence Type (ST)	Serotype	Genome Size (MB)	Gene Count	Sequencing Completeness	Genome Sequence Accession	Assembly Accession
		Phylogenomics/ Ecotype Prediction	Genome Mapping	Pan-Genomics
	Escherichia coli WW10	Y	Y	Y	Naturalized Wastewater (IS30)	Jun-2011 | Canada, AB (Drayton Valley)	A	ST635	O11:H25	5.2	5491	Contig	NMUP01	GCF_002844495.1
	Escherichia coli WW223	Y	-	Y	Naturalized Wastewater (IS30)	Apr-2011 | Canada, AB (Edmonton)	A	ST635	O11:H25	5.1	5458	Contig	NNAO01	GCF_002264045.1
	Escherichia coli WW3	Y	-	Y	Naturalized Wastewater (IS30)	Jul-2011 | Canada, AB (Cardinal Creek)	A	ST635	O11:H25	5.2	5525	Contig	NNAN01	GCF_002263965.1
	Escherichia coli WW30	Y	-	Y	Naturalized Wastewater (IS30)	Jun-2011 | Canada, AB (Drayton Valley)	A	ST635	O11:H25	5.1	5434	Contig	NNAM01	GCF_002263975.1
	Escherichia coli WW41	Y	-	Y	Naturalized Wastewater (IS30)	Jun-2011 | Canada, AB (Drayton Valley)	A	ST635	O11:H25	5.2	5490	Contig	NNAK01	GCF_002263955.1
	Escherichia coli WW48	Y	-	Y	Naturalized Wastewater (IS30)	Jun-2011 | Canada, AB (Cold Lake)	A	ST635	O11:H25	5	5270	Contig	NNAI01	GCF_002263945.1
	Escherichia coli WW50	Y	-	Y	Naturalized Wastewater (IS30)	Jun-2011 | Canada, AB (Cold Lake)	A	ST635	O11:H25	5	5275	Contig	NNAH01	GCF_002263895.1
	Escherichia coli WW546	Y	-	Y	Naturalized Wastewater (IS30)	Apr-2011 | Canada, AB (Edmonton)	A	ST635	O11:H25	5.3	5653	Contig	NNAG01	GCF_002263885.1
	Escherichia coli WW601	Y	-	Y	Naturalized Wastewater (IS30)	May-2011 | Canada, AB (Calgary)	A	ST635	O11:H25	5.2	5474	Contig	NNAF01	GCF_002263865.1
	Escherichia coli WW63	Y	-	Y	Naturalized Wastewater (IS30)	Jun-2011 | Canada, AB (Cold Lake)	A	ST635	O11:H25	5.1	5436	Contig	NNAE01	GCF_002263835.1
	Escherichia coli WW669	Y	-	Y	Naturalized Wastewater (IS30)	May-2011 | Canada, AB (Calgary)	A	ST635	O11:H25	5.2	5505	Contig	NNAD01	GCF_002263705.1
	Escherichia coli WW679	Y	-	Y	Naturalized Wastewater (IS30)	May-2011 | Canada, AB (Calgary)	A	ST635	O11:H25	5.1	5355	Contig	NNAC01	GCF_002263755.1
	Escherichia coli WW69	Y	-	Y	Naturalized Wastewater (IS30)	Jun-2011 | Canada, AB (Cold Lake)	A	ST635	O11:H25	5	5266	Contig	NNAB01	GCF_002263745.1
	Escherichia coli ABWA45	Y	Y	Y	Naturalized Wastewater (IS30)	Jan-2016 | Switzerland, Basel	A	ST635	O9/27:H7	5.5	5818	Complete Genome	CP022154.1	GCF_002211725.1
	Escherichia coli RHBSTW-00531	Y	-	Y	Naturalized Wastewater (IS30)	2017 | UK	A	ST635	O166:H25	5.3	-	Complete Genome	CP056412.1	GCA_013735655.1
	Escherichia coli RHBSTW-00141	Y	Y	Y	Naturalized Wastewater (IS30)	2017 | UK	A	ST635	O166:H25	5.6	5593	Contig	JABXRE01	GCA_014103995.1
	Escherichia coli SZ4	Y	-	Y	Naturalized Wastewater (non-IS30)	- | China	A	ST48	O64:H20	4.7	-	Contig	-	-
	Escherichia coli WW38	Y	Y	Y	Naturalized Wastewater (non-IS30)	Jun-2011 | Canada, AB (Drayton Valley)	A	ST216	O11:H4	5.1	5502	Contig	NNAL01	GCF_002263825.1
	Escherichia coli ECONIH4	Y	-	Y	Naturalized Wastewater (non-IS30)	2015 | USA	A	ST399	O8/129_13_gp10:H30	5.8	6224	Complete Genome	CP026399.1	GCF_002934895.1
	Escherichia coli ECONIH5	Y	-	Y	Naturalized Wastewater (non-IS30)	2015 | USA	A	ST399	O166:H30	6	6526	Complete Genome	CP026202.1	GCF_002903105.1
	Escherichia coli CX04	Y	-	Y	Naturalized Meat Plant (IS30)	2014/2015 | Canada, AB	A	ST399	O10:H25	5.2	5174	Complete Genome	CP081713.1	GCF_019971015.1
	Escherichia coli CX05	Y	Y	Y	Naturalized Meat Plant (IS30)	2014/2015 | Canada, AB	A	ST635	O10:H25	5.2	5096	Complete Genome	CP081719.1	GCF_019971035.1
	Escherichia coli CX06	Y	-	Y	Naturalized Meat Plant (IS30)	2014/2015 | Canada, AB	A	ST635	O10:H25	5.2	5117	Complete Genome	CP081796.1	GCF_020105415.1
	Escherichia coli CX07	Y	-	Y	Naturalized Meat Plant (IS30)	2014/2015 | Canada, AB	A	ST635	O10:H25	5.2	5096	Complete Genome	CP081724.1	GCF_019971055.1
	Escherichia coli CX11	Y	-	Y	Naturalized Meat Plant (IS30)	2014/2015 | Canada, AB	A	ST635	O10:H25	5.3	5274	Complete Genome	CP081729.1	GCF_020105395.1
	Escherichia coli CX14	Y	-	Y	Naturalized Meat Plant (IS30)	2014/2015 | Canada, AB	A	ST635	O10:H25	5.1	4963	Complete Genome	CP081736.1	GCF_020105375.1
	Escherichia coli CX15	Y	-	Y	Naturalized Meat Plant (IS30)	2014/2015 | Canada, AB	A	ST635	O10:H25	5.2	5124	Complete Genome	CP081742.1	GCF_019971075.1
	Escherichia coli CX16	Y	-	Y	Naturalized Meat Plant (IS30)	2014/2015 | Canada, AB	A	ST635	O10:H25	5.3	5273	Complete Genome	CP081748.1	GCF_020105355.1
	Escherichia coli CX19	Y	-	Y	Naturalized Meat Plant (IS30)	2014/2015 | Canada, AB	A	ST635	O10:H25	5.2	5136	Complete Genome	CP081755.1	GCF_020105335.1
	Escherichia coli CX20	Y	Y	Y	Naturalized Meat Plant (IS30)	2014/2015 | Canada, AB	A	ST635	O10:H25	5.2	5153	Complete Genome	CP081805.1	GCF_020105315.1
	Escherichia coli CX21	Y	-	Y	Naturalized Meat Plant (IS30)	2014/2015 | Canada, AB	A	ST635	O10:H25	5.2	5137	Complete Genome	CP081762.1	GCF_019971115.1
	Escherichia coli 0H15	Y	-	Y	Naturalized Meat Plant (non-IS30)	2014 | Canada, AB	A	ST399	O154:H12	5.5	5383	Complete Genome	CP081677.1	GCF_019969485.1
	Escherichia coli 0H18	Y	Y	Y	Naturalized Meat Plant (non-IS30)	2014 | Canada, AB	A	ST399	O154:H12	5.5	5388	Complete Genome	CP081767.1	GCF_019969505.1
	Escherichia coli 0H23	Y	-	Y	Naturalized Meat Plant (non-IS30)	2014 | Canada, AB	A	ST399	O154:H12	5.5	5372	Complete Genome	CP081684.1	GCF_019969525.1
	Escherichia coli 0H24	Y	-	Y	Naturalized Meat Plant (non-IS30)	2014 | Canada, AB	A	ST399	O154:H12	5.5	5443	Complete Genome	CP081774.1	GCF_019969545.1
	Escherichia coli 0H25	Y	-	Y	Naturalized Meat Plant (non-IS30)	2014 | Canada, AB	A	ST399	O154:H12	5.5	5428	Complete Genome	CP081690.1	GCF_019969565.1
	Escherichia coli 0H26	Y	-	Y	Naturalized Meat Plant (non-IS30)	2014 | Canada, AB	A	ST399	O154:H12	5.5	5458	Complete Genome	CP081782.1	GCF_019969585.1
	Escherichia coli SE15	Y	Y	Y	Enteric (Commensal, Human)	- | Japan	B2	ST131	O16:H5	4.8	4626	Complete Genome	AP009378.1	GCF_000010485.1
	Escherichia coli SE11	Y	Y	Y	Enteric (Commensal, Human)	- | Japan	B1	ST156	O173:H28	5.2	5031	Complete Genome	AP009240.1	GCF_000010385.1
	Escherichia coli HS	Y	Y	Y	Enteric (Commensal, Human)	1978 | USA	A	ST46	O9:H4	4.6	4507	Complete Genome	CP000802.1	GCF_000017765.1
	Escherichia coli SCU-101	-	-	Y	Enteric (Commensal, Human)	2015 | USA, California	B2	ST1262	O2/O50_Gp7:H1	5.4	5168	Complete Genome	CP048920.1	GCF_012974565.1
	Escherichia coli 2EC1	-	-	Y	Enteric (Commensal, Human)	Jan-2019 | Singapore	A	ST4977	Onovel11:H26	4.9	4733	Complete Genome	CP047571.1	GCF_009905115.1
	Escherichia coli Fec10	-	-	Y	Enteric (Commensal, Human)	2000 | Germany	A	ST10	O126:H27	5.1	4887	Contig	MDLJ02	GCF_009497625.2
	Escherichia coli IAI1	Y	Y	Y	Enteric (Commensal, Human)	-	B1	ST1128	O8:H19	4.7	4354	Complete Genome	CU928160.2	GCF_000026265.1
	Escherichia coli ED1a	Y	-	Y	Enteric (Commensal, Human)	-	B2	ST452	O81:H27	5.2	4915	Complete Genome	CU928162.2	GCF_000026305.1
	Escherichia coli Fec6	Y	Y	Y	Enteric (Commensal, Human)	1999 | Germany	A	ST399	O125:H30	5.4	5392	Scaffold	WIPD02	GCF_009497145.2
	Escherichia coli BG1	Y	-	Y	Enteric (Commensal, Bovine)	Jan-2009 | France	B1	ST58	O159:H28	4.8	4737	Contig	MOAH01	GCF_002006865.1
	Escherichia coli PF9285	Y	-	Y	Enteric (Commensal, Bovine)	2017 | Switzerland	A	ST10	O117_gp8:H4	5.4	5487	Complete Genome	CP038791.1	GCF_004771235.1
	Escherichia coli PK6	Y	-	Y	Enteric (Commensal, Pig)	Jul-2016 | Cuba, Matanzas	A	ST1695	Onovel32:H10	4.7	4704	Complete Genome	CP042588.1	GCF_008823185.1
	Escherichia coli ECOR70	Y	-	-	Enteric (Commensal, Gorilla)	- | USA, WA	C	ST88	O78:H19	5.4	5726	Contig	LYDH01	GCF_002190075.1
	Escherichia coli c20	-	-	Y	Enteric (Commensal, Chicken)	Jun-2015 | China, Fuzhou	A	ND	O53/O16:H48	4.9	-	Scaffold	NGBR01	GCF_002196825.1
	Escherichia coli EDL933	Y	Y	Y	Enteric (Pathogenic, O157-EHEC)	-	E	ST11	O157:H7	5.6	5746	Complete Genome	CP008957.1	GCF_000732965.1
	Escherichia coli Sakai	Y	-	Y	Enteric (Pathogenic, O157-EHEC)	1996 | Japan	E	ST11	O157:H7	5.6	5361	Complete Genome	BA000007.3	GCF_000008865.2
	Escherichia coli EC4115	-	-	Y	Enteric (Pathogenic, O157-EHEC)	-	E	ST11	O157:H7	5.7	5917	Complete Genome	CP001164.1	GCF_000021125.1
	Escherichia coli RM13516	Y	-	Y	Enteric (Pathogenic, non-O157-EHEC)	- | Belgium	E	ST6130	O145:-	5.6	5499	Complete Genome	CP006262.1	GCF_000520055.1
	Escherichia coli 11368	-	-	Y	Enteric (Pathogenic, non-O157-EHEC)	2001 | Japan	B1	ST21	O26:H11	5.9	5609	Complete Genome	AP010953.1	GCF_000091005.1
	Escherichia coli 11128	-	-	Y	Enteric (Pathogenic, non-O157-EHEC)	-	B1	ST16	O111:H8	5.8	5264	Complete Genome	AP010960.1	GCF_000010765.1
	Escherichia coli FWSEC0001	-	-	Y	Enteric (Pathogenic, STEC)	2002 | Canada, BC	B1	ST21	O26:H11	5.8	6330	Complete Genome	CP031922.1	GCF_005037725.1
	Escherichia coli FWSEC0009	Y	-	Y	Enteric (Pathogenic, STEC)	2011 | Germany	B1	ST678	O104:H4	5.4	5780	Complete Genome	CP031902.1	GCF_005014075.1
	Escherichia coli FWSEC0011	Y	-	Y	Enteric (Pathogenic, STEC, Farm)	2004 | Canada, ON	B1	ST56	O113:H21	5.3	5550	Chromosome	CP031892.1	GCF_005171095.1
	Escherichia coli E2348/69	Y	Y	Y	Enteric (Pathogenic, EPEC)	1969 | -	B2	ST15	O127_Gp4:H6	5.1	4703	Complete Genome	FM180568.1	GCF_000026545.1
	Escherichia coli B171	-	-	Y	Enteric (Pathogenic, EPEC)	-	B1	ST3	O111:H2	5.7	5330	Contig	AAJX02	GCF_000167895.3
	Escherichia coli E110019	Y	-	Y	Enteric (Pathogenic, aEPEC)	1987 | Finland	B1	ST381	O111:H9	5.4	5586	Complete Genome	CP035751.1	GCF_000167875.2
	Escherichia coli ETEC H10407	Y	-	Y	Enteric (Pathogenic, ETEC)	- | Bangladesh, Dacca	A	ST48	O78:H11	5.3	4758	Complete Genome	FN649414.1	GCF_000210475.1
	Escherichia coli E24377A	Y	-	Y	Enteric (Pathogenic, ETEC)	-	B1	ST1132	Onovel13:H28	5.2	5111	Complete Genome	CP000800.1	GCF_000017745.1
	Escherichia coli B7A	-	-	Y	Enteric (Pathogenic, ETEC)	-	B1	ST94	O148:H28	5.3	5357	Contig	AAJT02	GCF_000167815.1
	Escherichia coli W25K	-	-	Y	Enteric (Pathogenic, ETEC, Pig)	Jul-2014 | China	A	ST100	O149:H10	5.3	5356	Complete Genome	CP091038.1	GCF_021534865.1
	Escherichia coli 101-1	-	-	Y	Enteric (Pathogenic, EAEC)	1993 | Japan	A	ST5655	O5:H10	5	4607	Contig	AAMK02	GCF_000168095.1
	Escherichia coli 042	Y	-	Y	Enteric (Pathogenic, EAEC)	1983 | Peru	D	ST414	O17/44/77_gp9:H18	5.4	4886	Complete Genome	FN554766.1	GCF_000027125.1
	Escherichia coli 55989	Y	-	Y	Enteric (Pathogenic, EAEC)	-	B1	ST678	O104:H4	5.2	5065	Complete Genome	CU928145.2	GCF_000026245.1
	Escherichia coli 53638	Y	-	Y	Enteric (Pathogenic, EIEC)	-	A	ST6	O124/164_gp13:H30	5.4	5172	Contig	AAKB02	GCF_000167915.2
	Escherichia coli ATM460	Y	-	Y	Enteric (Pathogenic, EIEC)	- | USA, KY	E	ST280	O143:-	5.4	5302	Contig	JAALAC01	GCF_014155105.1
	Escherichia coli MEX-5	Y	-	Y	Enteric (Pathogenic, DAEC)	Mar-2011 | Mexico	B2	ST636	O21:H7	5.2	5157	Scaffold	WNUC01	GCF_013360035.1
	Escherichia coli MEX-9	Y	-	Y	Enteric (Pathogenic, DAEC)	May-2012 | Mexico	D	ST38	O2/50_gp7:H30	5.4	5398	Scaffold	WNTY01	GCF_013359145.1
	Escherichia coli C227-11	Y	-	Y	Enteric (Pathogenic, EAEC-STEC)	May-2011 | Denmark	B1	ST678	O104:H4	5.4	5521	Complete Genome	CP011331.1	GCF_000986765.1
	Escherichia coli NMEC O18	Y	-	Y	ExPEC (NMEC)	-	B2	ST416	O18_gp12:H7	5	5013	Complete Genome	CP007275.1	GCF_001021595.1
	Escherichia coli CE10	Y	Y	Y	ExPEC (NMEC)	- | USA	F	ST62	O7:H45	5.4	5209	Complete Genome	CP003034.1	GCF_000227625.1
	Escherichia coli RS218	Y	-	Y	ExPEC (NMEC)	1974 | USA, California	B2	ST95	O18_gp12:H7	5.2	5248	Contig	JWZW01	GCF_000817345.1
	Escherichia coli IHE3034	-	-	Y	ExPEC (NMEC)	1976 | Finland	B2	ST95	O18:H7	5.1	4972	Complete Genome	CP001969.1	GCF_000025745.1
	Escherichia coli S88	-	-	Y	ExPEC (NMEC)	1989 | France	B2	ST95	O45:H7	5.2	5085	Complete Genome	CU928161.2	GCF_000026285.1
	Escherichia coli MCJCHV-1	-	-	Y	ExPEC (NMEC)	2015 | USA, TN	B2	ST1193	O75:H5	5	4878	Complete Genome	CP030111.1	GCF_003344465.1
	Escherichia coli S386	-	-	Y	ExPEC (NMEC)	2006 | France	B2	ST95	O1:H7	5.1	5578	Scaffold	QWOE01	GCF_003569965.1
	Escherichia coli S273	-	-	Y	ExPEC (NMEC)	2009 | France	B2	ST2619	O1:H7	5.3	5725	Scaffold	QWNO01	GCF_003570055.1
	Escherichia coli SF-088	-	-	Y	ExPEC (BBEC)	Sep-2009 | USA, CA	B2	ST95	O1:H7	5.2	5269	Complete Genome	CP012635.1	GCF_001280325.1
	Escherichia coli Z247	Y	-	Y	ExPEC (BBEC)	Sep-2015 | China	B2	ST131	O25:H4	5.4	5622	Complete Genome	CP021207.1	GCF_002142715.1
	Escherichia coli 219	Y	Y	Y	ExPEC (BBEC)	2016 | USA, MA	A	ST167	Onovel32:H9	5.2	5338	Complete Genome	CP020514.1	GCF_003031775.1
	Escherichia coli CCUG 73778	-	-	Y	ExPEC (BBEC)	Dec-2008 | Sweden	B2	ST131	O25:H4	5.3	5393	Complete Genome	CP041337.1	GCF_009577985.1
	Escherichia coli THO-006	-	-	Y	ExPEC (BBEC)	Jun-2018 | Japan	B2	ST73	O6:H1	5.3	4644	Complete Genome	AP022533.1	GCF_015138955.1
	Escherichia coli M16	Y	-	Y	ExPEC (BBEC)	2015 | USA, MA	A	ST10	O9/novel32:H9	5	4996	Contig	AATFVV01	GCA_012773855.1
	Escherichia coli UTI89	Y	Y	Y	ExPEC (UPEC)	-	B2	ST95	O18_gp12:H7	5.2	5176	Complete Genome	CP000243.1	GCF_000013265.1
	Escherichia coli UMN026	Y	-	Y	ExPEC (UPEC)	1999 | USA	D	ST597	O17/44/77_gp9:H18	5.4	5200	Chromosome	NC_011751.1	GCF_000026325.1
	Escherichia coli 536	Y	Y	Y	ExPEC (UPEC)	-	B2	ST127	O6:H31	4.9	4788	Complete Genome	CP000247.1	GCF_000013305.1
	Escherichia coli CFT073	Y	Y	Y	ExPEC (UPEC)	-	B2	ST73	O6:H1	5.2	5490	Complete Genome	AE014075.1	GCF_000007445.1
	Escherichia coli NU14	-	-	Y	ExPEC (UPEC)	1986 | USA	B2	ST95	O18_gp12:H7	5.1	5219	Complete Genome	CP019777.1	GCF_002024865.1
	Escherichia coli IAI39	Y	-	Y	ExPEC (UPEC)	-	F	ST62	O7:H45	5.1	4936	Complete Genome	CU928164.2	GCF_000026345.1
	Escherichia coli G445	-	-	Y	ExPEC (UPEC)	2011 | USA, WA	B2	ST538	O18_gp12:H7	5	4937	Contig	DABMZW01	GCA_014080045.1
	Escherichia coli APEC_O1	Y	-	Y	ExPEC (APEC)	-	B2	ST95	O1:H7	5.5	4459	Complete Genome	CP000468.1	GCF_000014845.1
	Escherichia coli K12_MG1655	Y	-	Y	Laboratory Reference	-	A	ST10	O16:H48	4.6	4396	Complete Genome	U00096.3	GCF_000005845.2
	Escherichia coli K12_W3110	-	-	Y	Laboratory Reference	-	A	ST10	O16:H48	4.6	4402	Complete Genome	AP009048.1	GCF_000010245.2
	Escherichia coli K12_BW2952	-	-	Y	Laboratory Reference	-	A	ST10	O16:H48	4.6	4403	Complete Genome	CP001396.1	GCF_000022345.1
	Escherichia coli ATCC_25922	Y	-	Y	Laboratory Reference	-	B2	ST73	O6:H1	5.2	4841	Complete Genome	CP009072.1	GCF_000743255.1
	Escherichia coli HH49S	Y	-	Y	Environmental (Soil)	Apr-2016 | Bangladesh	B1	ST3580	O83:H7	4.6	4459	Contig	VNXB00000000.1	GCF_009820015.1
	Escherichia coli E1728	Y	-	Y	Environmental (Marine Sediment)	2009 | China	B1	ST641	O115:H10	5.3	5019	Contig	JDFV00000000.1	GCF_000622265.1
	Escherichia coli WAT	Y	-	Y	Environmental (Park Pond Water)	- | China	B1	ST155	O102:H21	4.8	4778	Complete Genome	CP012380.1	GCF_002237325.1
	Escherichia coli SMS-3-5	Y	-	Y	Environmental (Sediment)	Mar-2005 | USA, SC	F	ST354	O153var1:H34	5.2	4953	Complete Genome	CP000970.1	GCF_000019645.1
	Escherichia coli SC407	Y	-	Y	Environmental (Surface Water)	- | USA	B1	ST58	O39:H21	5.1	-	Complete Genome	LR778141.1	GCF_902810295.1
	Escherichia coli SC492	-	-	Y	Environmental (Surface Water)	- | USA	B1	ST5891	O112:H19	4.7	-	Complete Genome	LR778150.1	GCF_902810375.1
	Escherichia coli SC423	-	-	Y	Environmental (Sediment)	- | USA	B1	ST2005	Onovel10:H7	4.7	-	Complete Genome	LR778145.1	GCF_902810325.1
	Escherichia sp. TW15838	Y	-	Y	Cryptic (Freshwater Sediment)	Oct-2002 | Australia	C-I	-	O2/50_gp7:H45	5.3	5210	Contig	AEJX01	GCF_000208485.1
	Escherichia sp. E1130	Y	-	Y	Cryptic (Intertidal Mudflat)	Sep-2009 | China	C-II	-	-	5.2	5321	Contig	PDIL01	GCF_004745435.1
	Escherichia sp. TW09231	Y	-	Y	Cryptic (Freshwater, Beach)	Aug-2002 | USA, MI	C-III	-	-	4.7	-	Contig	AEJW01	GCF_000208465.1
	Escherichia sp. TW11588	Y	-	Y	Cryptic (Soil)	Feb-2003 | Puerto Rico	C-IV	-	-	4.5	-	Contig	AEMF01	GCF_000208585.1
	Escherichia sp. TW09308	Y	-	Y	Cryptic (Sand, Beach)	July-2002 | USA, MI	C-V	-	-:H56	4.8	-	Contig	AEME01	GCF_000208565.1
	Escherichia albertii	Y	-	-	-	1989 | Brazil	-	-	-	4.7	4817	Complete Genome	CP025317.1	GCF_002895205.1

## Sheet: Supp. Table S2 (ANI Matrix)
	Supplementary Table S2. Pairwise ANI similarity matrix
	WW10	WW223	WW3	WW30	WW41	WW48	WW50	WW546	WW601	WW63	WW669	WW679	WW69	ABWA45	RHBSTW-00531	RHBSTW-00141	SZ4	WW38	ECONIH4	ECONIH5	CX04	CX05	CX06	CX07	CX11	CX14	CX15	CX16	CX19	CX20	CX21	0H15	0H18	0H23	0H24	0H25	0H26	SE15	SE11	HS	SCU-101	2EC1	IAI1	ED1a	Fec10	Fec6	BG1	PF9285	PK6
WW10		99.8318	99.9587	99.8234	99.9579	99.9118	99.9065	99.9353	99.949	99.9783	99.8785	99.9346	99.9121	99.5617	99.6971	99.6784	98.5242	98.4765	99.2407	99.1936	99.5995	99.6093	99.5996	99.6024	99.6045	99.5538	99.5959	99.6171	99.6067	99.5459	99.549	99.3112	99.2958	99.324	99.2944	99.3043	99.2916	96.7611	98.4027	98.5473	96.6798	98.4083	98.4894	96.5369	98.4839	99.1893	98.3696	98.3963	98.4487
WW223	99.8318		99.9268	99.8137	99.9283	99.9252	99.9188	99.9606	99.9389	99.916	99.8758	99.923	99.9235	99.5928	99.7581	99.7042	98.5495	98.4816	99.3004	99.2751	99.614	99.6181	99.6173	99.6163	99.6148	99.5774	99.6149	99.619	99.6194	99.6165	99.6176	99.3917	99.3987	99.4023	99.393	99.3862	99.4033	96.8019	98.4252	98.6156	96.6951	98.4173	98.5337	96.5652	98.5113	99.2605	98.4341	98.4025	98.406
WW3	99.9587	99.9268		99.8714	99.953	99.928	99.9229	99.9378	99.9537	99.9543	99.942	99.9228	99.9276	99.5648	99.6542	99.6463	98.5106	98.4019	99.2548	99.1132	99.5724	99.5701	99.573	99.5793	99.5756	99.5259	99.573	99.576	99.5865	99.5448	99.5455	99.2924	99.2936	99.3054	99.2849	99.3004	99.2917	96.7717	98.3946	98.5676	96.7437	98.3732	98.475	96.5615	98.4619	99.193	98.401	98.3239	98.4038
WW30	99.8234	99.8137	99.8714		99.8913	99.8926	99.8861	99.9167	99.9356	99.9161	99.8655	99.9241	99.8962	99.6007	99.7432	99.6624	98.5349	98.457	99.2937	99.1817	99.6147	99.6134	99.605	99.6096	99.6159	99.59	99.6143	99.611	99.6113	99.5542	99.5479	99.2934	99.2973	99.3109	99.2964	99.3082	99.3376	96.8005	98.4122	98.5608	96.645	98.4108	98.4816	96.562	98.4448	99.2324	98.4208	98.4165	98.4479
WW41	99.9579	99.9283	99.953	99.8913		99.9296	99.9271	99.9565	99.9475	99.9622	99.9348	99.9507	99.9318	99.6073	99.7149	99.6745	98.5463	98.4496	99.2734	99.0734	99.6036	99.6096	99.5946	99.59	99.6086	99.5524	99.6035	99.6087	99.6057	99.5803	99.5819	99.3364	99.322	99.3301	99.3266	99.3411	99.316	96.7786	98.429	98.5681	96.7537	98.3812	98.5126	96.5802	98.4913	99.2174	98.4248	98.3986	98.4714
WW48	99.9118	99.9252	99.928	99.8926	99.9296		99.988	99.9524	99.9251	99.9348	99.9289	99.9025	99.9859	99.6015	99.7568	99.6775	98.5046	98.5034	99.3258	99.2314	99.6471	99.6563	99.6551	99.6495	99.6475	99.6018	99.6535	99.6509	99.663	99.6148	99.6152	99.3812	99.3825	99.3861	99.3923	99.3754	99.4097	96.7978	98.4486	98.5687	96.7794	98.3682	98.5326	96.5979	98.478	99.2822	98.4009	98.3871	98.4053
WW50	99.9065	99.9188	99.9229	99.8861	99.9271	99.988		99.9479	99.9374	99.9355	99.9067	99.8994	99.9888	99.6046	99.7665	99.6833	98.5184	98.5295	99.3099	99.26	99.6479	99.6456	99.6456	99.632	99.6562	99.6202	99.6397	99.653	99.667	99.6049	99.6141	99.3744	99.3746	99.3727	99.3741	99.3739	99.4	96.7756	98.4589	98.5843	96.7398	98.3756	98.5457	96.5825	98.4706	99.2681	98.4125	98.4071	98.4266
WW546	99.9353	99.9606	99.9378	99.9167	99.9565	99.9524	99.9479		99.9559	99.9511	99.9266	99.9329	99.9469	99.5846	99.6884	99.7039	98.5045	98.5065	99.3053	99.1173	99.6163	99.6142	99.6084	99.61	99.6207	99.5639	99.6201	99.617	99.6208	99.5694	99.5782	99.3894	99.3843	99.3962	99.3848	99.3813	99.3957	96.7758	98.4325	98.5677	96.7534	98.3705	98.4935	96.57	98.4655	99.2057	98.4378	98.3548	98.4237
WW601	99.949	99.9389	99.9537	99.9356	99.9475	99.9251	99.9374	99.9559		99.9723	99.9546	99.9608	99.9345	99.5462	99.697	99.6984	98.5491	98.478	99.2766	99.1478	99.6004	99.6103	99.6136	99.5897	99.5959	99.5567	99.5903	99.6042	99.6015	99.5549	99.5529	99.2499	99.2506	99.2529	99.2473	99.252	99.2655	96.7642	98.4497	98.599	96.7379	98.3854	98.5241	96.5503	98.4997	99.2063	98.4065	98.3714	98.4064
WW63	99.9783	99.916	99.9543	99.9161	99.9622	99.9348	99.9355	99.9511	99.9723		99.9518	99.9575	99.9346	99.576	99.7288	99.6741	98.5543	98.4508	99.2417	99.1652	99.6095	99.6124	99.5958	99.5848	99.6057	99.5564	99.5967	99.5969	99.6039	99.5414	99.5556	99.28	99.2766	99.2999	99.2707	99.2855	99.2941	96.7675	98.4213	98.5949	96.7393	98.4156	98.5353	96.5614	98.4867	99.198	98.3874	98.4381	98.4685
WW669	99.8785	99.8758	99.942	99.8655	99.9348	99.9289	99.9067	99.9266	99.9546	99.9518		99.9294	99.9093	99.5987	99.6862	99.7095	98.5257	98.4247	99.2766	99.2231	99.5828	99.5848	99.5847	99.5895	99.5755	99.5311	99.5809	99.5815	99.5875	99.5447	99.5455	99.3383	99.3391	99.3477	99.3428	99.3446	99.3298	96.7975	98.4358	98.5362	96.6623	98.3735	98.4838	96.5307	98.4745	99.2251	98.3793	98.3703	98.4561
WW679	99.9346	99.923	99.9228	99.9241	99.9507	99.9025	99.8994	99.9329	99.9608	99.9575	99.9294		99.9051	99.6104	99.7193	99.6873	98.5239	98.4442	99.2928	99.1853	99.5783	99.594	99.605	99.5768	99.5942	99.5528	99.5861	99.5932	99.5879	99.5509	99.559	99.2845	99.2834	99.304	99.2805	99.3072	99.309	96.762	98.4284	98.593	96.7481	98.3779	98.5349	96.5373	98.4625	99.215	98.3955	98.3897	98.3831
WW69	99.9121	99.9235	99.9276	99.8962	99.9318	99.9859	99.9888	99.9469	99.9345	99.9346	99.9093	99.9051		99.596	99.7588	99.6686	98.5164	98.5344	99.3022	99.2188	99.6228	99.6128	99.6213	99.6068	99.6172	99.5714	99.6118	99.6138	99.6252	99.5781	99.582	99.385	99.3875	99.3906	99.3927	99.3825	99.3946	96.7943	98.4416	98.5749	96.8025	98.3658	98.5466	96.6331	98.508	99.2847	98.4149	98.392	98.3858
ABWA45	99.5617	99.5928	99.5648	99.6007	99.6073	99.6015	99.6046	99.5846	99.5462	99.576	99.5987	99.6104	99.596		99.6696	99.6349	98.4263	98.2901	99.1762	99.196	99.5082	99.5079	99.4952	99.508	99.5042	99.4933	99.4986	99.5055	99.4865	99.4431	99.4442	99.3383	99.3482	99.3623	99.3485	99.3547	99.3524	96.6481	98.2262	98.4433	96.541	98.3149	98.4227	96.4662	98.3734	99.0806	98.2988	98.2241	98.3118
RHBSTW-00531	99.6971	99.7581	99.6542	99.7432	99.7149	99.7568	99.7665	99.6884	99.697	99.7288	99.6862	99.7193	99.7588	99.6696		99.8496	98.5031	98.3512	99.2094	99.2478	99.5527	99.5664	99.5679	99.5634	99.5582	99.5513	99.5416	99.5577	99.5513	99.5214	99.533	99.3098	99.321	99.3237	99.3078	99.3293	99.3574	96.6914	98.317	98.5126	96.5786	98.3844	98.4595	96.5102	98.419	99.2256	98.3434	98.2827	98.3419
RHBSTW-00141	99.6784	99.7042	99.6463	99.6624	99.6745	99.6775	99.6833	99.7039	99.6984	99.6741	99.7095	99.6873	99.6686	99.6349	99.8496		98.4192	98.2538	99.1661	99.1363	99.5538	99.5499	99.5396	99.5354	99.5358	99.5177	99.5247	99.5476	99.5412	99.5275	99.5249	99.198	99.1942	99.1837	99.1993	99.2128	99.1917	96.7533	98.2834	98.4321	96.5424	98.3477	98.4115	96.4386	98.3553	99.1605	98.2562	98.289	98.2486
SZ4	98.5242	98.5495	98.5106	98.5349	98.5463	98.5046	98.5184	98.5045	98.5491	98.5543	98.5257	98.5239	98.5164	98.4263	98.5031	98.4192		98.8278	98.4331	98.4118	98.4915	98.4783	98.4831	98.4687	98.4826	98.4843	98.4687	98.4753	98.4465	98.3947	98.405	98.4829	98.4824	98.4873	98.493	98.4904	98.509	96.8528	98.3424	98.8375	96.8444	98.8715	98.4529	96.6931	99.1566	98.4429	98.4016	99.1644	99.1459
WW38	98.4765	98.4816	98.4019	98.457	98.4496	98.5034	98.5295	98.5065	98.478	98.4508	98.4247	98.4442	98.5344	98.2901	98.3512	98.2538	98.8278		98.3174	98.3074	98.3989	98.4203	98.4222	98.4167	98.4143	98.43	98.4161	98.4362	98.4084	98.3644	98.3637	98.3156	98.3334	98.3323	98.3621	98.338	98.3584	96.6976	98.3711	98.9175	96.7074	98.6006	98.4343	96.4731	98.6745	98.4207	98.3669	98.7441	98.7466
ECONIH4	99.2407	99.3004	99.2548	99.2937	99.2734	99.3258	99.3099	99.3053	99.2766	99.2417	99.2766	99.2928	99.3022	99.1762	99.2094	99.1661	98.4331	98.3174		99.2852	99.2962	99.3156	99.3151	99.3109	99.3141	99.2965	99.2972	99.3157	99.2939	99.2747	99.2828	99.4948	99.5031	99.4892	99.4925	99.4923	99.537	96.6993	98.256	98.4235	96.6385	98.386	98.3846	96.3957	98.4171	99.4971	98.29	98.2615	98.364
ECONIH5	99.1936	99.2751	99.1132	99.1817	99.0734	99.2314	99.26	99.1173	99.1478	99.1652	99.2231	99.1853	99.2188	99.196	99.2478	99.1363	98.4118	98.3074	99.2852		99.3038	99.3211	99.3142	99.3008	99.3033	99.3172	99.2982	99.3005	99.2892	99.1943	99.2129	99.0535	99.0788	99.0713	99.0827	99.0642	99.0601	96.7073	98.2774	98.4194	96.5738	98.3388	98.3468	96.3611	98.3782	99.2328	98.2475	98.2412	98.3031
CX04	99.5995	99.614	99.5724	99.6147	99.6036	99.6471	99.6479	99.6163	99.6004	99.6095	99.5828	99.5783	99.6228	99.5082	99.5527	99.5538	98.4915	98.3989	99.2962	99.3038		99.9957	99.9932	99.9982	99.9952	99.995	99.9993	99.9943	99.9926	99.9948	99.9974	99.3949	99.3969	99.4013	99.3963	99.3962	99.4064	96.7141	98.3196	98.5542	96.6328	98.4458	98.4541	96.5616	98.4696	99.229	98.4052	98.3887	98.3302
CX05	99.6093	99.6181	99.5701	99.6134	99.6096	99.6563	99.6456	99.6142	99.6103	99.6124	99.5848	99.594	99.6128	99.5079	99.5664	99.5499	98.4783	98.4203	99.3156	99.3211	99.9957		99.9948	99.996	99.9984	99.9981	99.9976	99.9985	99.9958	99.9966	99.9954	99.3988	99.3995	99.4123	99.3958	99.4155	99.4154	96.7182	98.3278	98.5557	96.6469	98.4081	98.4601	96.5586	98.4525	99.2579	98.4048	98.4107	98.3476
CX06	99.5996	99.6173	99.573	99.605	99.5946	99.6551	99.6456	99.6084	99.6136	99.5958	99.5847	99.605	99.6213	99.4952	99.5679	99.5396	98.4831	98.4222	99.3151	99.3142	99.9932	99.9948		99.9922	99.9955	99.9938	99.9942	99.9954	99.991	99.9926	99.9926	99.4124	99.4081	99.4188	99.4089	99.4208	99.4182	96.7168	98.332	98.566	96.6383	98.4245	98.463	96.563	98.4448	99.2633	98.4199	98.3889	98.3365
CX07	99.6024	99.6163	99.5793	99.6096	99.59	99.6495	99.632	99.61	99.5897	99.5848	99.5895	99.5768	99.6068	99.508	99.5634	99.5354	98.4687	98.4167	99.3109	99.3008	99.9982	99.996	99.9922		99.996	99.9966	99.9967	99.9969	99.9939	99.9935	99.9964	99.3954	99.3943	99.4013	99.4026	99.4173	99.4163	96.7147	98.3321	98.5599	96.6468	98.434	98.4565	96.566	98.4514	99.2637	98.3972	98.3891	98.3327
CX11	99.6045	99.6148	99.5756	99.6159	99.6086	99.6475	99.6562	99.6207	99.5959	99.6057	99.5755	99.5942	99.6172	99.5042	99.5582	99.5358	98.4826	98.4143	99.3141	99.3033	99.9952	99.9984	99.9955	99.996		99.9967	99.9985	99.9975	99.9948	99.9913	99.9962	99.4158	99.3969	99.4152	99.4108	99.4176	99.4269	96.7232	98.3294	98.5603	96.6499	98.4128	98.4506	96.5523	98.4591	99.2508	98.4166	98.3817	98.3616
CX14	99.5538	99.5774	99.5259	99.59	99.5524	99.6018	99.6202	99.5639	99.5567	99.5564	99.5311	99.5528	99.5714	99.4933	99.5513	99.5177	98.4843	98.43	99.2965	99.3172	99.995	99.9981	99.9938	99.9966	99.9967		99.9951	99.9982	99.9961	99.9949	99.989	99.4034	99.4036	99.3994	99.4069	99.3992	99.4031	96.7446	98.3541	98.5741	96.6989	98.4463	98.4533	96.5586	98.4665	99.3115	98.3976	98.4671	98.3672
CX15	99.5959	99.6149	99.573	99.6143	99.6035	99.6535	99.6397	99.6201	99.5903	99.5967	99.5809	99.5861	99.6118	99.4986	99.5416	99.5247	98.4687	98.4161	99.2972	99.2982	99.9993	99.9976	99.9942	99.9967	99.9985	99.9951		99.9959	99.9933	99.9915	99.9973	99.4062	99.4002	99.4163	99.4103	99.4106	99.4242	96.7265	98.3116	98.5447	96.6407	98.4303	98.4556	96.5519	98.4747	99.2541	98.406	98.3874	98.3593
CX16	99.6171	99.619	99.576	99.611	99.6087	99.6509	99.653	99.617	99.6042	99.5969	99.5815	99.5932	99.6138	99.5055	99.5577	99.5476	98.4753	98.4362	99.3157	99.3005	99.9943	99.9985	99.9954	99.9969	99.9975	99.9982	99.9959		99.9972	99.9905	99.9948	99.3995	99.3997	99.4129	99.4099	99.4256	99.4249	96.7265	98.3116	98.5447	96.6407	98.4276	98.4556	96.5519	98.4747	99.2541	98.4079	98.3874	98.3593
CX19	99.6067	99.6194	99.5865	99.6113	99.6057	99.663	99.667	99.6208	99.6015	99.6039	99.5875	99.5879	99.6252	99.4865	99.5513	99.5412	98.4465	98.4084	99.2939	99.2892	99.9926	99.9958	99.991	99.9939	99.9948	99.9961	99.9933	99.9972		99.9919	99.9915	99.3979	99.392	99.4188	99.4211	99.4114	99.3997	96.7109	98.3207	98.561	96.6532	98.3939	98.4521	96.5707	98.4528	99.2681	98.4079	98.3976	98.3397
CX20	99.5459	99.6165	99.5448	99.5542	99.5803	99.6148	99.6049	99.5694	99.5549	99.5414	99.5447	99.5509	99.5781	99.4431	99.5214	99.5275	98.3947	98.3644	99.2747	99.1943	99.9948	99.9966	99.9926	99.9935	99.9913	99.9949	99.9915	99.9905	99.9919		99.9949	99.3579	99.3578	99.3674	99.3656	99.3702	99.3954	96.7188	98.331	98.5271	96.6367	98.4141	98.4421	96.5411	98.459	99.2539	98.3326	98.3972	98.3344
CX21	99.549	99.6176	99.5455	99.5479	99.5819	99.6152	99.6141	99.5782	99.5529	99.5556	99.5455	99.559	99.582	99.4442	99.533	99.5249	98.405	98.3637	99.2828	99.2129	99.9974	99.9954	99.9926	99.9964	99.9962	99.989	99.9973	99.9948	99.9915	99.9949		99.3781	99.364	99.3771	99.3758	99.3748	99.4085	96.7097	98.3052	98.546	96.6449	98.4014	98.4481	96.4886	98.4383	99.1881	98.3413	98.3771	98.3396
0H15	99.3112	99.3917	99.2924	99.2934	99.3364	99.3812	99.3744	99.3894	99.2499	99.28	99.3383	99.2845	99.385	99.3383	99.3098	99.198	98.4829	98.3156	99.4948	99.0535	99.3949	99.3988	99.4124	99.3954	99.4158	99.4034	99.4062	99.3995	99.3979	99.3579	99.3781		99.9966	99.9983	99.9984	99.9986	99.9974	96.6483	98.3365	98.4854	96.5748	98.3502	98.4619	96.3846	98.408	99.3778	98.3732	98.2167	98.3925
0H18	99.2958	99.3987	99.2936	99.2973	99.322	99.3825	99.3746	99.3843	99.2506	99.2766	99.3391	99.2834	99.3875	99.3482	99.321	99.1942	98.4824	98.3334	99.5031	99.0788	99.3969	99.3995	99.4081	99.3943	99.3969	99.4036	99.4002	99.3997	99.392	99.3578	99.364	99.9966		99.9979	99.9984	99.9988	99.9935	96.6338	98.3087	98.491	96.5808	98.3784	98.462	96.372	98.4025	99.3886	98.3725	98.2193	98.3883
0H23	99.324	99.4023	99.3054	99.3109	99.3301	99.3861	99.3727	99.3962	99.2529	99.2999	99.3477	99.304	99.3906	99.3623	99.3237	99.1837	98.4873	98.3323	99.4892	99.0713	99.4013	99.4123	99.4188	99.4013	99.4152	99.3994	99.4163	99.4129	99.4188	99.3674	99.3771	99.9983	99.9979		99.9982	99.9976	99.9978	96.6572	98.3297	98.484	96.5705	98.3714	98.4619	96.3988	98.4176	99.3942	98.3721	98.2363	98.3834
0H24	99.2944	99.393	99.2849	99.2964	99.3266	99.3923	99.3741	99.3848	99.2473	99.2707	99.3428	99.2805	99.3927	99.3485	99.3078	99.1993	98.493	98.3621	99.4925	99.0827	99.3963	99.3958	99.4089	99.4026	99.4108	99.4069	99.4103	99.4099	99.4211	99.3656	99.3758	99.9984	99.9984	99.9982		99.9978	99.9952	96.6558	98.3102	98.4955	96.565	98.3668	98.4619	96.3944	98.4069	99.3977	98.3777	98.1888	98.3792
0H25	99.3043	99.3862	99.3004	99.3082	99.3411	99.3754	99.3739	99.3813	99.252	99.2855	99.3446	99.3072	99.3825	99.3547	99.3293	99.2128	98.4904	98.338	99.4923	99.0642	99.3962	99.4155	99.4208	99.4173	99.4176	99.3992	99.4106	99.4256	99.4114	99.3702	99.3748	99.9986	99.9988	99.9976	99.9978		99.9965	96.6511	98.3257	98.4915	96.5807	98.356	98.4617	96.3612	98.4132	99.3911	98.3722	98.2361	98.3889
0H26	99.2916	99.4033	99.2917	99.3376	99.316	99.4097	99.4	99.3957	99.2655	99.2941	99.3298	99.309	99.3946	99.3524	99.3574	99.1917	98.509	98.3584	99.537	99.0601	99.4064	99.4154	99.4182	99.4163	99.4269	99.4031	99.4242	99.4249	99.3997	99.3954	99.4085	99.9974	99.9935	99.9978	99.9952	99.9965		96.6608	98.2907	98.503	96.5933	98.3781	98.4658	96.4466	98.4182	99.4133	98.3494	98.2903	98.4063
SE15	96.7611	96.8019	96.7717	96.8005	96.7786	96.7978	96.7756	96.7758	96.7642	96.7675	96.7975	96.762	96.7943	96.6481	96.6914	96.7533	96.8528	96.6976	96.6993	96.7073	96.7141	96.7182	96.7168	96.7147	96.7232	96.7446	96.7265	96.7265	96.7109	96.7188	96.7097	96.6483	96.6338	96.6572	96.6558	96.6511	96.6608		96.7169	96.7282	98.4302	96.7752	96.8251	98.3304	96.7735	96.6911	96.7535	96.7798	96.7666
SE11	98.4027	98.4252	98.3946	98.4122	98.429	98.4486	98.4589	98.4325	98.4497	98.4213	98.4358	98.4284	98.4416	98.2262	98.317	98.2834	98.3424	98.3711	98.256	98.2774	98.3196	98.3278	98.332	98.3321	98.3294	98.3541	98.3116	98.3116	98.3207	98.331	98.3052	98.3365	98.3087	98.3297	98.3102	98.3257	98.2907	96.7169		98.5828	96.6624	98.2285	99.1949	96.4271	98.3685	98.2583	99.1345	98.114	98.356
HS	98.5473	98.6156	98.5676	98.5608	98.5681	98.5687	98.5843	98.5677	98.599	98.5949	98.5362	98.593	98.5749	98.4433	98.5126	98.4321	98.8375	98.9175	98.4235	98.4194	98.5542	98.5557	98.566	98.5599	98.5603	98.5741	98.5447	98.5447	98.561	98.5271	98.546	98.4854	98.491	98.484	98.4955	98.4915	98.503	96.7282	98.5828		96.741	98.6534	98.5554	96.5901	98.7163	98.4871	98.5407	98.7256	98.7949
SCU-101	96.6798	96.6951	96.7437	96.645	96.7537	96.7794	96.7398	96.7534	96.7379	96.7393	96.6623	96.7481	96.8025	96.541	96.5786	96.5424	96.8444	96.7074	96.6385	96.5738	96.6328	96.6469	96.6383	96.6468	96.6499	96.6989	96.6407	96.6407	96.6532	96.6367	96.6449	96.5748	96.5808	96.5705	96.565	96.5807	96.5933	98.4302	96.6624	96.741		96.7089	96.8185	98.5643	96.7569	96.6578	96.7622	96.6364	96.7558
2EC1	98.4083	98.4173	98.3732	98.4108	98.3812	98.3682	98.3756	98.3705	98.3854	98.4156	98.3735	98.3779	98.3658	98.3149	98.3844	98.3477	98.8715	98.6006	98.386	98.3388	98.4458	98.4081	98.4245	98.434	98.4128	98.4463	98.4303	98.4276	98.3939	98.4141	98.4014	98.3502	98.3784	98.3714	98.3668	98.356	98.3781	96.7752	98.2285	98.6534	96.7089		98.3357	96.5253	98.81	98.3971	98.3131	98.6767	98.7676
IAI1	98.4894	98.5337	98.475	98.4816	98.5126	98.5326	98.5457	98.4935	98.5241	98.5353	98.4838	98.5349	98.5466	98.4227	98.4595	98.4115	98.4529	98.4343	98.3846	98.3468	98.4541	98.4601	98.463	98.4565	98.4506	98.4533	98.4556	98.4556	98.4521	98.4421	98.4481	98.4619	98.462	98.4619	98.4619	98.4617	98.4658	96.8251	99.1949	98.5554	96.8185	98.3357		96.6085	98.4375	98.3662	99.141	98.4072	98.4448
ED1a	96.5369	96.5652	96.5615	96.562	96.5802	96.5979	96.5825	96.57	96.5503	96.5614	96.5307	96.5373	96.6331	96.4662	96.5102	96.4386	96.6931	96.4731	96.3957	96.3611	96.5616	96.5586	96.563	96.566	96.5523	96.5586	96.5519	96.5519	96.5707	96.5411	96.4886	96.3846	96.372	96.3988	96.3944	96.3612	96.4466	98.3304	96.4271	96.5901	98.5643	96.5253	96.6085		96.7069	96.4275	96.5637	96.4822	96.6005
Fec10	98.4839	98.5113	98.4619	98.4448	98.4913	98.478	98.4706	98.4655	98.4997	98.4867	98.4745	98.4625	98.508	98.3734	98.419	98.3553	99.1566	98.6745	98.4171	98.3782	98.4696	98.4525	98.4448	98.4514	98.4591	98.4665	98.4747	98.4747	98.4528	98.459	98.4383	98.408	98.4025	98.4176	98.4069	98.4132	98.4182	96.7735	98.3685	98.7163	96.7569	98.81	98.4375	96.7069		98.399	98.3719	99.1002	99.3512
Fec6	99.1893	99.2605	99.193	99.2324	99.2174	99.2822	99.2681	99.2057	99.2063	99.198	99.2251	99.215	99.2847	99.0806	99.2256	99.1605	98.4429	98.4207	99.4971	99.2328	99.229	99.2579	99.2633	99.2637	99.2508	99.3115	99.2541	99.2541	99.2681	99.2539	99.1881	99.3778	99.3886	99.3942	99.3977	99.3911	99.4133	96.6911	98.2583	98.4871	96.6578	98.3971	98.3662	96.4275	98.399		98.2035	98.2163	98.4031
BG1	98.3696	98.4341	98.401	98.4208	98.4248	98.4009	98.4125	98.4378	98.4065	98.3874	98.3793	98.3955	98.4149	98.2988	98.3434	98.2562	98.4016	98.3669	98.29	98.2475	98.4052	98.4048	98.4199	98.3972	98.4166	98.3976	98.406	98.4079	98.4079	98.3326	98.3413	98.3732	98.3725	98.3721	98.3777	98.3722	98.3494	96.7535	99.1345	98.5407	96.7622	98.3131	99.141	96.5637	98.3719	98.2035		98.3779	98.3263
PF9285	98.3963	98.4025	98.3239	98.4165	98.3986	98.3871	98.4071	98.3548	98.3714	98.4381	98.3703	98.3897	98.392	98.2241	98.2827	98.289	99.1644	98.7441	98.2615	98.2412	98.3887	98.4107	98.3889	98.3891	98.3817	98.4671	98.3874	98.3874	98.3976	98.3972	98.3771	98.2167	98.2193	98.2363	98.1888	98.2361	98.2903	96.7798	98.114	98.7256	96.6364	98.6767	98.4072	96.4822	99.1002	98.2163	98.3779		99.0435
PK6	98.4487	98.406	98.4038	98.4479	98.4714	98.4053	98.4266	98.4237	98.4064	98.4685	98.4561	98.3831	98.3858	98.3118	98.3419	98.2486	99.1459	98.7466	98.364	98.3031	98.3302	98.3476	98.3365	98.3327	98.3616	98.3672	98.3593	98.3593	98.3397	98.3344	98.3396	98.3925	98.3883	98.3834	98.3792	98.3889	98.4063	96.7666	98.356	98.7949	96.7558	98.7676	98.4448	96.6005	99.3512	98.4031	98.3263	99.0435
c20	98.6904	98.7106	98.6598	98.7325	98.6991	98.688	98.6985	98.679	98.6981	98.7165	98.7285	98.6792	98.6975	98.6788	98.5949	98.6167	99.182	98.909	98.6531	98.4851	98.6722	98.6911	98.6829	98.6968	98.7007	98.7102	98.6962	98.6934	98.6632	98.6604	98.667	98.5602	98.5448	98.5481	98.5576	98.5506	98.5711	97.0459	98.8161	98.946	96.984	98.9101	98.8164	96.8613	99.1682	98.6579	98.8841	99.1088	99.0673
ECOR70	98.436	98.4835	98.421	98.4311	98.4348	98.4473	98.45	98.3953	98.4665	98.4565	98.4501	98.4547	98.4724	98.1951	98.3241	98.3003	98.4379	98.3824	98.2721	98.298	98.2921	98.2945	98.2877	98.3062	98.3125	98.3481	98.3085	98.3085	98.3054	98.2969	98.3	98.2879	98.2884	98.2833	98.2778	98.2803	98.3007	96.7988	98.6358	98.5094	96.7397	98.2298	98.8763	96.5751	98.4636	98.2861	98.8015	98.3404	98.2814
EDL933	97.6448	97.6737	97.6088	97.7281	97.6553	97.6844	97.6797	97.6739	97.678	97.6716	97.6617	97.6765	97.6879	97.4666	97.5592	97.4696	97.77	97.6188	97.4791	97.4829	97.584	97.5901	97.5985	97.5929	97.5932	97.6441	97.5737	97.5737	97.5763	97.5971	97.5819	97.4822	97.4776	97.4881	97.4937	97.4519	97.5	96.6241	97.5966	97.6436	96.5277	97.6471	97.7273	96.2773	97.6563	97.5405	97.702	97.5414	97.6682
Sakai	97.6443	97.6564	97.5859	97.695	97.6359	97.631	97.6366	97.6576	97.6479	97.6427	97.6407	97.6502	97.653	97.4913	97.5009	97.4714	97.8159	97.6325	97.4919	97.4959	97.562	97.5777	97.5702	97.5774	97.5586	97.621	97.5543	97.5543	97.5743	97.575	97.5559	97.4957	97.494	97.5142	97.5032	97.4944	97.4969	96.6406	97.574	97.66	96.5525	97.5827	97.7601	96.2953	97.6947	97.5248	97.6947	97.4796	97.6954
EC4115	97.6415	97.6591	97.598	97.628	97.6452	97.6269	97.6504	97.6705	97.6769	97.6444	97.6192	97.6331	97.6331	97.4774	97.5171	97.4114	97.794	97.5796	97.4721	97.4304	97.5476	97.558	97.5528	97.5536	97.5307	97.6102	97.5324	97.5324	97.5444	97.5547	97.4838	97.4414	97.4282	97.4357	97.4331	97.4098	97.4464	96.6494	97.55	97.6256	96.5208	97.6064	97.7413	96.3261	97.6394	97.5462	97.7107	97.5438	97.6711
RM13516	97.7426	97.7698	97.6909	97.758	97.7446	97.7342	97.729	97.6992	97.7406	97.7056	97.714	97.7317	97.7515	97.5561	97.6314	97.5337	97.9121	97.6673	97.5366	97.5247	97.6167	97.6463	97.6583	97.6422	97.6479	97.6964	97.6233	97.6233	97.6307	97.6488	97.5694	97.5608	97.5639	97.5762	97.5739	97.5501	97.5623	96.7286	97.5251	97.7945	96.5939	97.6644	97.8218	96.5115	97.8443	97.6152	97.7805	97.6174	97.7864
11368	98.2902	98.3019	98.2423	98.3196	98.2676	98.295	98.3414	98.3102	98.2863	98.3037	98.3216	98.3194	98.327	98.1112	98.1225	98.0663	98.3182	98.1907	98.0813	98.1292	98.1806	98.2011	98.2018	98.1919	98.2066	98.2427	98.1994	98.2055	98.207	98.1904	98.1885	98.0791	98.1045	98.0913	98.0881	98.0817	98.0689	96.6482	98.7528	98.4061	96.5944	98.1327	99.0403	96.4237	98.3207	98.1076	98.9269	98.003	98.2401
11128	98.2243	98.2244	98.1758	98.2296	98.2599	98.1882	98.223	98.2192	98.2093	98.2466	98.2153	98.2385	98.2088	98.057	98.0791	98.0176	98.1944	98.0763	97.9874	97.6145	98.0337	98.1004	98.0897	98.0634	98.0849	98.1062	98.059	98.08	98.0632	98.071	98.0926	98.0033	97.9846	98.04	98.0143	98.0241	98.0278	96.5952	98.6166	98.3781	96.4635	98.0178	98.8801	96.2982	98.148	98.0206	98.8126	98.0163	98.1102
FWSEC001	98.3103	98.3064	98.2906	98.3289	98.2797	98.2982	98.3208	98.3142	98.2814	98.2934	98.328	98.3339	98.3363	98.2144	98.1637	98.1233	98.2978	98.167	98.1537	98.1064	98.2304	98.2337	98.2391	98.2309	98.2328	98.2637	98.2412	98.2412	98.2492	98.2025	98.2119	98.1325	98.1201	98.1381	98.1339	98.1272	98.1241	96.6705	98.7623	98.429	96.5758	98.1744	99.0324	96.4079	98.3292	98.0908	98.9296	98.0804	98.2207
FWSEC009	98.307	98.284	98.2016	98.2961	98.2796	98.2555	98.2819	98.2511	98.2379	98.2496	98.2766	98.257	98.2603	98.1067	98.1714	98.0932	98.3451	98.201	98.114	98.0424	98.1961	98.1913	98.1833	98.1916	98.2108	98.2352	98.188	98.188	98.2084	98.1719	98.1667	98.0703	98.0525	98.0854	98.0666	98.1286	98.089	96.7874	98.7994	98.4918	96.6168	98.1985	99.1285	96.4746	98.3217	98.0853	98.9973	98.11	98.2053
FWSEC011	98.4134	98.4413	98.4325	98.4044	98.4519	98.4672	98.4602	98.4071	98.4276	98.4094	98.4111	98.4407	98.4649	98.308	98.3431	98.2737	98.3767	98.3334	98.245	98.248	98.3582	98.3648	98.3638	98.3665	98.3482	98.364	98.358	98.358	98.3593	98.3243	98.3554	98.2979	98.2997	98.3006	98.2946	98.2933	98.2831	96.7473	99.0001	98.5706	96.66	98.2433	99.1808	96.4934	98.3516	98.2772	99.5521	98.2633	98.3612
E2348/69	96.5661	96.6301	96.5774	96.618	96.5979	96.6389	96.6055	96.6106	96.5569	96.576	96.5948	96.5768	96.6251	96.4673	96.4852	96.4824	96.6304	96.6213	96.47	96.4333	96.4554	96.4664	96.4558	96.4525	96.4732	96.5083	96.4502	96.4502	96.4692	96.4851	96.4455	96.5097	96.5037	96.4996	96.5253	96.4972	96.4418	98.1816	96.5642	96.646	98.1927	96.6541	96.7487	98.0994	96.6409	96.5491	96.6132	96.4611	96.4979
B171	98.1039	98.1546	98.0838	98.1333	98.1311	98.1195	98.1532	98.1016	98.126	98.1073	98.1038	98.1204	98.1455	97.8586	98.0377	98.0225	98.1771	98.0529	97.9099	97.9087	98.0877	98.1415	98.1285	98.1287	98.1297	98.1925	98.1167	98.1221	98.1051	98.1361	98.1638	98.0385	98.0512	98.0407	98.0363	98.0272	98.0104	96.5077	98.665	98.3106	96.3646	97.9756	98.9443	96.3213	98.1221	97.8544	98.7804	98.0019	98.1895
E110019	98.1677	98.1964	98.1922	98.2474	98.2544	98.2116	98.1929	98.2095	98.1939	98.2069	98.2344	98.2292	98.2066	98.069	98.0725	98.0459	98.2356	98.1227	98.0229	98.1054	98.1197	98.1273	98.1255	98.1153	98.0979	98.1685	98.1261	98.1261	98.1142	98.1256	98.0993	98.0076	98.0225	98.0278	97.9894	98.0235	98.0204	96.63	98.6496	98.389	96.515	98.1012	98.9096	96.3174	98.3123	98.0908	98.8329	98.0631	98.1903
ETEC H10407	98.3994	98.4427	98.3761	98.452	98.4233	98.4084	98.4039	98.4304	98.4292	98.4053	98.4235	98.4117	98.3962	98.2246	98.3596	98.3053	99.4982	98.7157	98.3663	98.3054	98.4095	98.4359	98.4306	98.4478	98.435	98.4743	98.4323	98.4323	98.4474	98.4342	98.4198	98.3187	98.3054	98.3096	98.3032	98.2949	98.3023	96.7324	98.2051	98.685	96.5689	98.8256	98.3593	96.4449	99.1545	98.3314	98.3197	98.8434	99.0211
E24377A	98.3538	98.3681	98.3444	98.3855	98.3727	98.346	98.3527	98.3212	98.3703	98.3594	98.3752	98.3723	98.3549	98.1415	98.2036	98.1412	98.2898	98.2193	98.1244	98.0761	98.1779	98.1633	98.182	98.1663	98.1791	98.2205	98.1597	98.1597	98.1744	98.1869	98.1625	98.139	98.1254	98.1447	98.1361	98.1426	98.1399	96.6411	98.9256	98.4995	96.5636	98.0976	99.1455	96.4482	98.282	98.1306	99.0537	98.1078	98.3162
B7A	98.1242	98.1892	98.2086	98.1857	98.2929	98.2713	98.2764	98.2817	98.2619	98.2481	98.2108	98.2635	98.2867	98.0123	98.1144	98.1065	98.2552	98.1426	98.061	97.9773	98.1475	98.1377	98.1585	98.152	98.1592	98.1932	98.1546	98.1602	98.1384	98.1252	98.1204	98.0902	98.0937	98.0974	98.0968	98.0978	98.0872	96.5551	98.7918	98.2764	96.5814	98.0967	99.0763	96.3006	98.2225	97.9953	99.0262	98.0033	98.1393
W25K	98.3627	98.3666	98.2679	98.3793	98.3397	98.3544	98.3434	98.3344	98.3609	98.3623	98.3668	98.3498	98.366	98.1821	98.237	98.1616	98.903	98.6243	98.1274	98.2036	98.4307	98.4444	98.4455	98.4403	98.4405	98.4818	98.4358	98.4358	98.4303	98.4196	98.4317	98.2639	98.2505	98.2668	98.2443	98.2633	98.283	96.7366	98.1819	98.6448	96.5646	98.7102	98.4627	96.2483	98.9066	98.2474	98.3988	98.6384	98.8444
101-1	98.4446	98.418	98.4156	98.4041	98.4374	98.3955	98.3888	98.4144	98.4421	98.4287	98.408	98.4332	98.4069	98.1942	98.3483	98.2562	98.7485	98.7035	98.1955	98.1994	98.3228	98.3047	98.3125	98.3125	98.3275	98.364	98.3053	98.3167	98.2981	98.3474	98.3585	98.2886	98.2697	98.2845	98.2642	98.2764	98.2696	96.6578	98.0573	98.6355	96.5631	98.5468	98.3072	96.452	98.7059	98.2759	98.2561	98.6098	98.7123
042	97.1372	97.1469	97.1083	97.1385	97.1523	97.1734	97.1894	97.1712	97.1586	97.178	97.1097	97.1821	97.1972	97.0348	97.0942	97.0498	97.2715	97.1677	97.0762	97.1039	97.1532	97.1511	97.1494	97.1438	97.1328	97.1697	97.1376	97.1367	97.1401	97.1189	97.1208	97.019	97.0298	97.0121	97.0029	97.0092	97.0024	96.7894	97.0776	97.1392	96.678	97.2608	97.2366	96.5387	97.2852	97.0873	97.213	97.0351	97.2043
55989	98.3481	98.393	98.3408	98.3697	98.354	98.3706	98.4032	98.336	98.3644	98.3575	98.3491	98.3673	98.4011	98.2587	98.2974	98.1805	98.3603	98.2576	98.2861	98.1791	98.338	98.3378	98.3475	98.3333	98.348	98.336	98.3335	98.3442	98.339	98.2985	98.3029	98.2125	98.2024	98.1975	98.1972	98.2203	98.2101	96.8025	98.8795	98.4779	96.6221	98.3041	99.1291	96.5607	98.3602	98.2207	99.0307	98.2033	98.2148
53638	98.3531	98.3947	98.4827	98.4416	98.504	98.4724	98.455	98.4547	98.4925	98.4605	98.3565	98.5104	98.4794	98.309	98.4388	98.3479	98.8002	98.8017	98.422	98.3408	98.4675	98.4838	98.4959	98.4889	98.455	98.5036	98.4649	98.4771	98.4689	98.4394	98.4441	98.4119	98.4155	98.4064	98.4019	98.398	98.4257	96.6576	98.0928	98.9034	96.5997	98.6205	98.3247	96.3647	98.7956	98.3779	98.323	98.5175	98.7129
ATM460	97.9491	97.9463	97.9195	97.9622	97.9612	97.9409	97.9551	97.9529	97.9232	97.925	97.8915	97.9264	97.9631	97.7522	97.7776	97.719	97.9741	97.8432	97.7338	97.6393	97.7909	97.8021	97.8086	97.8089	97.7817	97.8288	97.7899	97.8053	97.7663	97.7593	97.7575	97.8124	97.8124	97.805	97.7942	97.7983	97.784	96.6014	97.805	97.9101	96.5659	97.8105	98.0389	96.4464	97.8699	97.7647	97.9694	97.6817	97.9195
MEX-5	96.5419	96.6157	96.6113	96.5732	96.6436	96.7117	96.6974	96.6083	96.6101	96.6612	96.533	96.6443	96.7079	96.3981	96.4917	96.4792	96.7803	96.5633	96.4866	96.461	96.5426	96.5725	96.5546	96.5638	96.5819	96.6186	96.5615	96.5615	96.5759	96.5743	96.5674	96.4286	96.43	96.4438	96.4339	96.4361	96.4298	98.4062	96.5567	96.6563	98.7045	96.7008	96.7174	98.4614	96.6802	96.5623	96.669	96.5477	96.5932
MEX-9	97.1211	97.1115	97.0818	97.1631	97.1318	97.144	97.146	97.1367	97.1434	97.1323	97.1022	97.1243	97.156	96.9567	97.0422	96.9676	97.1312	97.1146	96.9901	96.9244	97.0709	97.0759	97.092	97.0852	97.1013	97.1137	97.0861	97.0861	97.0991	97.0777	97.0544	96.9598	96.939	96.9646	96.9509	96.9568	96.9838	96.7468	96.9994	97.1499	96.6543	97.1027	97.2111	96.5697	97.1391	96.9993	97.2255	96.9631	97.118
C227-11	98.268	98.27	98.2145	98.3282	98.2372	98.2453	98.2804	98.2278	98.247	98.2541	98.27	98.2544	98.2626	98.1429	98.1602	98.0843	98.3332	98.1402	98.149	98.1123	98.194	98.175	98.1802	98.1676	98.2039	98.2256	98.1872	98.1977	98.1942	98.183	98.191	98.1175	98.1098	98.122	98.0989	98.1354	98.1375	96.8239	98.8376	98.5115	96.588	98.2211	99.105	96.5007	98.3085	98.1165	98.9984	98.1156	98.209
NMEC O18	96.6872	96.7303	96.6944	96.7242	96.7435	96.7651	96.7578	96.7641	96.7021	96.696	96.6842	96.72	96.7747	96.5953	96.5875	96.5515	96.7826	96.622	96.5722	96.5935	96.6424	96.6454	96.6608	96.6547	96.6446	96.6635	96.641	96.641	96.6454	96.6244	96.6014	96.5721	96.5848	96.5681	96.588	96.5841	96.597	98.5349	96.5878	96.6622	98.8946	96.7227	96.7361	98.6104	96.7507	96.6408	96.7269	96.6185	96.7076
CE10	96.9764	97.004	97.0248	97.0189	97.102	97.0727	97.094	97.0586	97.0619	97.0593	96.9689	97.0564	97.0795	96.9421	96.9028	96.9446	97.0872	97.0409	96.97	96.9669	97.0066	97.0143	97.0083	96.998	97.0074	97.0327	97.0184	97.0106	96.9909	96.9838	96.9932	96.9538	96.9655	96.9827	96.9591	96.9647	96.9778	97.2039	96.8937	97.0481	97.2211	97.0589	97.1651	96.9788	97.0983	96.925	97.043	96.9384	97.0525
RS218	96.6077	96.6181	96.6253	96.6485	96.7064	96.709	96.7043	96.7149	96.6835	96.6915	96.6186	96.6741	96.7196	96.4611	96.5198	96.4953	96.7517	96.5521	96.5797	96.4933	96.589	96.6138	96.6188	96.6063	96.6136	96.6571	96.6111	96.6111	96.615	96.5941	96.6032	96.544	96.5492	96.5343	96.5417	96.5389	96.5646	98.5404	96.5372	96.674	98.8412	96.6626	96.6779	98.5799	96.725	96.5621	96.6705	96.5691	96.6765
IHE3034	96.6465	96.7137	96.61	96.6916	96.6977	96.7225	96.7193	96.7249	96.6488	96.6743	96.6383	96.681	96.7478	96.5773	96.5569	96.5103	96.7499	96.5903	96.5781	96.5749	96.6414	96.6642	96.6509	96.6676	96.6604	96.6821	96.6594	96.6594	96.6619	96.6617	96.6036	96.5946	96.5882	96.5946	96.5734	96.5746	96.6101	98.5053	96.6042	96.6541	98.8855	96.7886	96.6877	98.5829	96.7124	96.6448	96.6552	96.627	96.7259
S88	96.7144	96.7836	96.6673	96.7298	96.7849	96.7522	96.7429	96.763	96.7023	96.7269	96.6917	96.6994	96.7814	96.6377	96.6243	96.5364	96.8212	96.7491	96.6406	96.6358	96.648	96.6773	96.6765	96.6773	96.6668	96.7128	96.653	96.653	96.6786	96.6766	96.5885	96.5456	96.5402	96.5457	96.559	96.535	96.5538	98.3842	96.6118	96.7505	98.646	96.709	96.7693	98.5845	96.8848	96.6434	96.7418	96.7144	96.7569
MCJCHV-1	96.8122	96.8406	96.7974	96.7238	96.8121	96.8246	96.8452	96.7769	96.7694	96.8023	96.7501	96.7623	96.853	96.6705	96.7495	96.7116	96.9535	96.7973	96.6816	96.6854	96.6702	96.6727	96.6822	96.68	96.6871	96.7502	96.6864	96.6864	96.6953	96.7145	96.6804	96.6051	96.5701	96.5979	96.5812	96.6058	96.641	98.3599	96.6906	96.7992	98.5903	96.7739	96.7845	98.4912	96.919	96.749	96.7388	96.8275	96.7806
S386	96.6344	96.6725	96.5862	96.6778	96.6699	96.6306	96.6236	96.6313	96.6137	96.6218	96.6196	96.6462	96.6522	96.4986	96.4773	96.4015	96.6944	96.5801	96.4674	96.4498	96.5124	96.5125	96.534	96.5091	96.4959	96.5925	96.5021	96.5021	96.5058	96.5134	96.4928	96.4171	96.4078	96.4177	96.3918	96.4141	96.4216	98.3046	96.4547	96.6269	98.6253	96.5316	96.6687	98.484	96.6639	96.4958	96.6627	96.5004	96.6733
S273	96.7113	96.7032	96.6693	96.6994	96.7324	96.7209	96.7299	96.6692	96.6503	96.7065	96.6366	96.6563	96.7613	96.4235	96.3964	96.4173	96.7626	96.5507	96.5657	96.4591	96.509	96.5297	96.5247	96.5149	96.5395	96.5666	96.5002	96.5002	96.5444	96.5333	96.5178	96.4406	96.4535	96.4516	96.4435	96.4617	96.5001	98.4044	96.5187	96.6812	98.6859	96.5614	96.6895	98.3909	96.7099	96.5172	96.7089	96.5452	96.5738
SF-088	96.5369	96.5991	96.6239	96.5671	96.7068	96.7135	96.6727	96.6239	96.6038	96.6297	96.5475	96.6343	96.7173	96.541	96.5528	96.5333	96.8053	96.5647	96.6058	96.5609	96.5698	96.576	96.5756	96.574	96.5522	96.6287	96.5689	96.5689	96.5566	96.5852	96.5414	96.5193	96.5328	96.5181	96.5374	96.5122	96.5266	98.395	96.5616	96.6865	98.6587	96.7077	96.7517	98.4615	96.7907	96.6052	96.7041	96.659	96.6939
Z247	96.7332	96.7654	96.722	96.7742	96.7266	96.7609	96.7651	96.7103	96.7381	96.7207	96.7289	96.7595	96.7685	96.6169	96.6517	96.6202	96.7051	96.5811	96.6172	96.4922	96.6729	96.6881	96.6875	96.701	96.6918	96.7166	96.6851	96.6851	96.7027	96.6762	96.6022	96.496	96.4732	96.4793	96.461	96.4829	96.5253	99.5382	96.5804	96.651	98.4983	96.7776	96.712	98.1837	96.7027	96.6703	96.6414	96.6488	96.6879
219	98.4002	98.4103	98.3897	98.3938	98.4272	98.4076	98.3958	98.4165	98.3904	98.4015	98.4352	98.3748	98.3784	98.2278	98.2911	98.2355	99.0867	98.5675	98.2868	98.2254	98.2528	98.2707	98.2793	98.2524	98.2496	98.3292	98.2544	98.2634	98.2572	98.2362	98.2331	98.3153	98.3137	98.3222	98.3019	98.3386	98.331	96.6999	98.2501	98.5644	96.6544	98.6122	98.3424	96.5628	99.2514	98.3226	98.2425	98.8054	99.2047
CCUG 73778	96.6425	96.7359	96.7155	96.6974	96.7537	96.784	96.7332	96.7331	96.7212	96.7292	96.678	96.7721	96.7701	96.624	96.6575	96.6487	96.7879	96.6525	96.6166	96.6052	96.6676	96.7094	96.6784	96.677	96.6778	96.7438	96.6907	96.6846	96.7141	96.6499	96.6649	96.5276	96.53	96.5081	96.5127	96.5283	96.5902	99.4778	96.5939	96.7341	98.3494	96.7064	96.8366	98.1736	96.7402	96.6773	96.7007	96.6561	96.7098
THO-006	96.6918	96.7363	96.6638	96.7269	96.7163	96.75	96.7339	96.7355	96.6904	96.674	96.6821	96.6828	96.7619	96.5191	96.6119	96.5464	96.8702	96.7287	96.6097	96.5928	96.5991	96.5944	96.5914	96.5908	96.5944	96.656	96.5891	96.5891	96.608	96.5979	96.5966	96.5234	96.545	96.5508	96.5427	96.561	96.6024	98.537	96.6297	96.7322	99.6292	96.7162	96.8544	98.4936	96.8185	96.6878	96.8188	96.6697	96.7473
M16	98.2911	98.3673	98.2984	98.2747	98.3198	98.3032	98.3213	98.2906	98.289	98.3033	98.314	98.289	98.3141	98.1713	98.309	98.2663	99.1539	98.7006	98.2308	98.201	98.3829	98.3865	98.3982	98.4049	98.3974	98.4238	98.396	98.396	98.4035	98.3992	98.3265	98.2592	98.2548	98.2647	98.2538	98.2751	98.323	96.7738	98.3162	98.6645	96.7414	98.6972	98.3976	96.5027	99.3144	98.1451	98.3801	99.1092	99.2713
MOD1-EC6692	96.7175	96.7196	96.7321	96.7119	96.7288	96.7605	96.757	96.7519	96.7384	96.7214	96.703	96.7606	96.7413	96.5301	96.5809	96.57	96.8014	96.5813	96.6296	96.6256	96.6373	96.6544	96.6607	96.6532	96.636	96.6905	96.6399	96.6399	96.637	96.6469	96.6114	96.6074	96.6232	96.5988	96.6085	96.5889	96.6117	98.5259	96.6094	96.647	98.8177	96.6407	96.7286	98.5646	96.6921	96.6115	96.7038	96.5629	96.6836
UTI89	96.6268	96.6839	96.566	96.667	96.6691	96.6644	96.6487	96.6959	96.6187	96.6441	96.6243	96.652	96.6548	96.4955	96.4926	96.4569	96.7342	96.5348	96.5657	96.5036	96.5936	96.6144	96.6241	96.5985	96.622	96.6398	96.6063	96.6063	96.6237	96.5947	96.6098	96.5689	96.574	96.5653	96.5791	96.5695	96.5562	98.5477	96.5176	96.6486	98.8575	96.6448	96.6525	98.5001	96.6554	96.6106	96.6432	96.623	96.7232
UMN026	97.1657	97.1692	97.1242	97.1514	97.1777	97.1519	97.1466	97.1108	97.1353	97.16	97.1197	97.1448	97.1612	96.9069	97.0682	97.1028	97.2411	97.0814	96.9661	96.9629	97.1004	97.1162	97.1129	97.087	97.1134	97.1445	97.1046	97.1046	97.0867	97.1068	97.0879	97.0269	97.0503	97.0308	97.0266	97.0466	97.0096	96.9611	97.0769	97.1468	96.8373	97.1709	97.2497	96.676	97.2263	97.0393	97.1732	97.1347	97.1841
NU14	96.6364	96.6831	96.6374	96.6829	96.729	96.7231	96.6882	96.7279	96.6647	96.6806	96.6568	96.6969	96.7019	96.5612	96.5317	96.4921	96.776	96.5744	96.5905	96.5622	96.6439	96.6646	96.6539	96.6639	96.6698	96.6865	96.6631	96.6631	96.6729	96.6396	96.6556	96.5828	96.5901	96.5815	96.5822	96.5849	96.5795	98.488	96.5668	96.6515	98.8622	96.7144	96.6974	98.5555	96.6956	96.668	96.6925	96.6247	96.7226
536	96.6521	96.6969	96.7018	96.6482	96.7007	96.7313	96.6949	96.7106	96.6554	96.6735	96.6366	96.6919	96.7507	96.5698	96.5846	96.5612	96.8084	96.621	96.6523	96.6262	96.6233	96.6222	96.6181	96.6271	96.6306	96.6459	96.6282	96.6246	96.6197	96.6092	96.6117	96.6365	96.6267	96.6338	96.6305	96.6299	96.6703	98.3858	96.6803	96.6633	98.8259	96.7103	96.8153	98.5637	96.7549	96.6383	96.7265	96.6425	96.7488
CFT073	96.6827	96.7391	96.6837	96.7051	96.7378	96.7576	96.7318	96.7238	96.6902	96.696	96.6375	96.6974	96.7884	96.5231	96.582	96.4832	96.7888	96.6226	96.5747	96.5424	96.5584	96.5677	96.5536	96.5668	96.5839	96.6178	96.5682	96.5829	96.5522	96.5659	96.5748	96.5327	96.5411	96.545	96.5453	96.5387	96.5528	98.4391	96.6734	96.6604	99.728	96.6442	96.7613	98.5612	96.7788	96.5647	96.7592	96.5387	96.7324
IAI39	97.0269	97.0023	97.0573	96.9801	97.0712	97.1073	97.1076	97.1005	97.0963	97.1137	97.0218	97.0578	97.1228	96.9502	96.9342	96.9409	97.0188	97.0401	96.9577	96.9632	96.9613	96.981	96.9656	96.9746	96.968	96.9794	96.969	96.969	96.9799	96.9709	96.9794	96.9868	96.9807	96.9922	96.9839	96.9826	96.9617	97.1154	96.9168	96.9594	97.168	96.9541	97.0704	96.9659	97.0294	97.0089	96.9959	96.9655	97.0097
G445	96.5222	96.5836	96.595	96.5807	96.623	96.6246	96.6366	96.6354	96.5865	96.6197	96.4994	96.6456	96.6321	96.4776	96.5671	96.5608	96.7143	96.5869	96.563	96.5325	96.5092	96.5365	96.5318	96.5366	96.5355	96.5741	96.5356	96.5356	96.5437	96.5353	96.5475	96.5053	96.5003	96.505	96.5102	96.4938	96.5141	99.1771	96.4953	96.6158	98.5056	96.6	96.663	98.3121	96.6898	96.5467	96.6685	96.5388	96.6554
APEC_O1	96.6678	96.686	96.5981	96.6959	96.6591	96.6658	96.6525	96.6843	96.6468	96.6612	96.6398	96.6461	96.6865	96.5375	96.5002	96.5056	96.7067	96.5702	96.5969	96.3851	96.5719	96.5967	96.611	96.6026	96.606	96.6458	96.5906	96.6267	96.5927	96.5235	96.5286	96.3714	96.3589	96.3932	96.371	96.3749	96.3914	98.3203	96.5054	96.6052	98.7234	96.6066	96.6524	98.5416	96.7101	96.5591	96.6641	96.5875	96.6422
K12_MG1655	98.5722	98.5888	98.5581	98.5423	98.6003	98.5714	98.5827	98.5764	98.5875	98.5838	98.5781	98.5836	98.5911	98.5638	98.5468	98.4861	99.3092	98.8289	98.5036	98.4982	98.5986	98.6118	98.5997	98.6098	98.5962	98.6045	98.6059	98.6059	98.5917	98.5875	98.601	98.5407	98.5353	98.5384	98.5354	98.5431	98.5507	96.8317	98.4343	98.7453	96.7364	98.9025	98.4592	96.6161	99.4755	98.5226	98.3895	99.3111	99.3369
K12_W3110	98.5881	98.6593	98.5773	98.5716	98.6099	98.6173	98.5953	98.5848	98.618	98.6211	98.5867	98.6184	98.5981	98.5408	98.5328	98.441	99.3015	98.8613	98.5282	98.4935	98.5518	98.5559	98.5646	98.5678	98.5526	98.5905	98.551	98.551	98.5592	98.5387	98.5531	98.5484	98.5525	98.5496	98.5503	98.5438	98.5737	96.8012	98.4262	98.7457	96.7356	98.8998	98.4592	96.6588	99.4988	98.5302	98.3788	99.2956	99.3232
K12_BW2952	98.5456	98.5687	98.5078	98.516	98.5316	98.5467	98.5367	98.5269	98.5445	98.5251	98.5437	98.5563	98.5421	98.4718	98.4874	98.4315	99.265	98.8118	98.4773	98.4865	98.5884	98.596	98.588	98.5914	98.576	98.5853	98.5816	98.5816	98.5871	98.5884	98.5727	98.4851	98.4747	98.4823	98.4726	98.4673	98.5196	96.8167	98.4159	98.7507	96.7268	98.8966	98.4545	96.5326	99.451	98.4708	98.389	99.3043	99.3022
ATCC_25922	96.6964	96.7321	96.688	96.7236	96.7317	96.7709	96.7389	96.7115	96.6785	96.6928	96.699	96.7263	96.7763	96.5195	96.5781	96.5283	96.8807	96.6905	96.608	96.5881	96.6131	96.6084	96.5898	96.6164	96.612	96.6593	96.6223	96.6132	96.6202	96.6014	96.6027	96.6259	96.6228	96.6326	96.629	96.6156	96.661	98.5425	96.627	96.7423	99.6387	96.7377	96.8024	98.4943	96.9388	96.6874	96.8107	96.6175	96.7704
HH49S	98.5746	98.5877	98.5914	98.5685	98.5821	98.5667	98.5634	98.5869	98.586	98.5876	98.5901	98.5867	98.5725	98.4586	98.5208	98.4755	98.5205	98.4685	98.4555	98.4124	98.5132	98.5132	98.5091	98.5112	98.5136	98.5074	98.511	98.511	98.5138	98.5092	98.4902	98.4869	98.4865	98.4867	98.4866	98.4867	98.4924	96.8616	99.279	98.5771	96.8934	98.4005	99.5634	96.7393	98.439	98.4169	99.2172	98.4541	98.4621
E1728	98.3188	98.3469	98.2522	98.3434	98.3393	98.2886	98.2903	98.2855	98.3101	98.3347	98.3367	98.3038	98.3032	98.2215	98.2009	98.1387	98.3792	98.2558	98.1327	98.0914	98.2187	98.2238	98.2299	98.2228	98.2148	98.2744	98.2171	98.2171	98.2296	98.2144	98.1638	98.1382	98.1362	98.1298	98.1417	98.1415	98.1184	96.672	98.9552	98.5065	96.685	98.19	99.1706	96.5245	98.2813	98.1984	99.0239	98.1893	98.2751
WAT	98.3967	98.4038	98.4035	98.4472	98.4435	98.4256	98.4456	98.409	98.4229	98.4201	98.3952	98.4442	98.4338	98.2857	98.3621	98.2569	98.3584	98.2881	98.2387	98.1805	98.3715	98.3713	98.3753	98.3687	98.3607	98.3706	98.3578	98.3578	98.3663	98.3573	98.3416	98.3359	98.3372	98.3277	98.3309	98.3309	98.3442	96.789	99.0839	98.5039	96.7123	98.2588	99.1824	96.4451	98.3347	98.2301	99.5789	98.3222	98.3365
SMS-3-5	97.0818	97.0883	97.1073	97.1059	97.1121	97.1032	97.1105	97.0938	97.1084	97.0853	97.1104	97.0992	97.1013	96.9504	96.9863	96.9702	97.1522	96.9988	96.9868	96.9019	97.0209	97.0266	96.9973	97.0271	97.0381	97.0481	97.0298	97.0298	97.0524	97.0191	96.9874	96.9391	96.9543	96.9477	96.9536	96.9409	96.9699	97.1426	96.9821	97.0983	97.0134	96.9545	97.1317	96.9122	97.0178	96.9777	97.1106	96.9861	97.0347
SC407	98.3997	98.4834	98.4441	98.4618	98.4764	98.4558	98.4548	98.4626	98.4667	98.4713	98.4396	98.4802	98.4723	98.3083	98.3175	98.2257	98.3591	98.3081	98.2656	98.2025	98.3702	98.3892	98.3926	98.3919	98.3911	98.3763	98.393	98.393	98.3942	98.3654	98.3782	98.2797	98.2821	98.2806	98.2834	98.2774	98.2527	96.6751	99.0521	98.5676	96.6088	98.2635	99.1771	96.3171	98.2911	98.2282	99.6247	98.1729	98.3488
SC492	98.5041	98.5362	98.5076	98.5041	98.5097	98.5091	98.5243	98.4887	98.4947	98.5013	98.5003	98.5487	98.5109	98.3968	98.46	98.4035	98.3832	98.3994	98.3222	98.348	98.4419	98.4473	98.4406	98.4387	98.4398	98.4633	98.4401	98.4401	98.4262	98.4108	98.3945	98.4237	98.4173	98.4331	98.4338	98.4251	98.4365	96.6931	99.1819	98.5247	96.6329	98.3149	99.2731	96.5662	98.3558	98.306	99.0933	98.3181	98.3876
SC423	98.5031	98.5294	98.5211	98.5078	98.5391	98.5436	98.5448	98.512	98.5231	98.5161	98.5214	98.5412	98.5403	98.4223	98.4073	98.3939	98.438	98.4248	98.3687	98.3758	98.4484	98.4437	98.4537	98.4518	98.4519	98.4453	98.4514	98.4514	98.4534	98.4287	98.4275	98.4028	98.403	98.4107	98.4104	98.4113	98.4021	96.774	99.1764	98.5781	96.7323	98.3409	99.2292	96.5983	98.4182	98.373	99.1311	98.3798	98.3666
TW15838	95.8602	95.8498	95.8468	95.8587	95.8914	95.8891	95.8667	95.9076	95.8796	95.8622	95.8713	95.8682	95.9002	95.785	95.8045	95.8073	96.0003	95.939	95.7636	95.7811	95.8498	95.8488	95.8452	95.8519	95.8525	95.8736	95.8471	95.8471	95.8674	95.8479	95.8551	95.7592	95.7631	95.7528	95.7534	95.7484	95.8204	95.6615	95.8343	95.8246	95.6642	95.8858	95.9669	95.5195	95.9048	95.7481	95.9313	95.8313	95.9061
E1130	92.7049	92.8032	92.7122	92.7755	92.739	92.752	92.7565	92.7918	92.7136	92.7812	92.7216	92.7373	92.7705	92.6781	92.6646	92.6628	92.8149	92.8361	92.6607	92.6603	92.6826	92.682	92.6833	92.6848	92.6871	92.7206	92.675	92.675	92.6906	92.6959	92.6852	92.626	92.6078	92.6263	92.6304	92.6072	92.6876	92.7482	92.7751	92.7676	92.5984	92.8181	92.7626	92.5766	92.8215	92.6702	92.7906	92.7618	92.7997
TW09231	92.7102	92.7558	92.7378	92.7527	92.7124	92.7196	92.7373	92.7246	92.7136	92.7219	92.6692	92.7409	92.7238	92.613	92.6114	92.617	92.6248	92.6633	92.6994	92.646	92.6429	92.6398	92.6281	92.6372	92.6509	92.666	92.6446	92.6446	92.6473	92.6064	92.5914	92.6175	92.6051	92.6134	92.597	92.5921	92.6278	92.4975	92.5965	92.619	92.4845	92.5754	92.5951	92.2928	92.608	92.637	92.6243	92.6327	92.503
TW11588	92.8426	92.8548	92.8576	92.876	92.8802	92.8784	92.8913	92.8775	92.8588	92.8882	92.9071	92.8943	92.8729	92.7736	92.7827	92.7456	92.8516	92.8005	92.7978	92.763	92.8144	92.8035	92.8107	92.8112	92.8123	92.7912	92.799	92.799	92.8024	92.7921	92.7842	92.7924	92.7955	92.7924	92.7925	92.799	92.8227	92.6971	92.8055	92.7914	92.6963	92.8351	92.7806	92.5546	92.7723	92.7914	92.713	92.8063	92.751
TW09308	91.2339	91.2142	91.2018	91.2682	91.1996	91.2581	91.2721	91.2524	91.2002	91.2279	91.2208	91.2811	91.2323	91.1325	91.0559	91.1059	91.2298	91.1789	91.2959	91.2241	91.2191	91.2197	91.2108	91.2169	91.2268	91.2374	91.2198	91.2198	91.2208	91.2012	91.1384	91.1207	91.1105	91.1099	91.1136	91.1104	91.1573	91.2279	91.1776	91.2024	91.136	91.2171	91.1191	90.9918	91.1435	91.2613	91.1778	91.282	91.114
[truncated: 65 more columns]

## Sheet: Supp. Figure S1 (Pan-Genome)
				Type	No. Genes	%
				Cloud (< 15% Strains)	31335	83.5555
				Shell (15–95% Strains)	3590	9.57282
				Soft-Core (95–98% Strains)	692	1.84523
				Core (≥98% Strains)	1885	5.0264
				TOTAL	37502	100
	Supplementary Figure S1. Pan-genome dynamics. Pan-genome estimated using Roary for the naturalized wastewater and meat plant E. coli strains alongside representative enteric E. coli, InPEC, ExPEC, laboratory reference E. coli, environmental E. coli, and cryptic Escherichia strains

## Sheet: Supp. Figure S2 (PGSF)
Supplementary Figure S2. Pan-genome spectrum function depicting the distribution of genes across the pan-genome. Note the internal peaks present within the spectrum function curve indicating the heterogeneity of the gene pool, with the peaks roughly coinciding with genes specifically found in the naturalized strains, as determined by Roary, compared to the rest of the representative E. coli strai…

## Sheet: Supp. Figure S3 (panGWAS Stats)
Supplementary Figure S3. Summary statistics of pan-genome wide association study (pan-GWAS) results. (a) Numeric breakdown and (b) functional distribution of genes that were found to be statistically over-represented (blue) and under-represented (orange) in the naturalized wastewater and meat plant strains when compared to other strains representative of the E. coli species, as determined by Scoa…

## Sheet: Supp. Table S3 (Function Refs)
	Supplementary Table S3. Distribution, function descriptions, and relevant metadata of genes found to be statistically correlated with the naturalized wastewater and meat plant ecotypes, as determined by Scoary
	Functions	Sub-Functions	Gene Name	Representation Among Naturalized Strains				Gene Categorization			Annotation (PROKKA)	Sequence Similarity Search (BLASTX)		Description of Function	Description of Gene Presence/Absence
				Sensitivity: Overall	Sensitivity: Wastewater	Sensitivity: Meat Plant	Specificity	Functional Category (1°)	Functional Category (2°)	GO Terms		Closest Sequence Accession	Description of Conserved Domains		Distribution Across Naturalized Strains	Classification
	Stress Resistance Mechanisms	DNA-Damaging Stimuli (incl. DNA repair mechanisms, SOS response, resistance against DNA-damaging stimuli)	recF_2	0.46	0.75	0	0.91	cell growth and division (DNA replication) DNA repair resistance (SOS response)	-	"DNA replication" "DNA synthesis involved in DNA repair" "double-strand break repair" "SOS response"	DNA replication and repair protein RecF	VGC05983.1	putative protein found across Enterobacteria that contains a conserved TOPRIM_OLD (cd01026) and AAA ATPase (pfam13175) domain that shares homology with YbjD (COG3593)-like endonucleases, RecF (PRK00064, TIGR00611)-like recombination proteins	DNA replication and repair protein that is involved in DNA replication and normal SOS inducibility	Over-represented	Duplicate
			dam_2	0.324324	0.6	0	0.99	cell growth and division (initiation of chromosomal replication, gene expression) DNA repair	resistance (UV)	"bacterial-type DNA replication initiation" "DNA methylation on adenine" "DNA-templated DNA replication" "mismatch repair" "response to UV"	DNA adenine methylase	WP_249540174.1	putative protein found across Enterobacteria that shares homology with Dam (TIGR00571, COG0338)-like adenine-specific DNA-methyltransferases (PRK10904, pfam02086)	DNA adenine methylase that recognizes the double-stranded sequence 5'-GATC-3' and methylates A-2 on both strands; appears to play a role in methyl-directed mismatch repair, the initiation of chromosome replication and gene expression	Over-represented	Duplicate
			lexA_3	27% (WW-specific)	0.5	0	1	resistance (SOS response, DNA-damaging stimuli) DNA repair	-	"cellular response to DNA damage stimulus" "DNA repair" "SOS response" "DNA replication" "negaative regulation of DNA-templated transcription" "proteolysis"	LexA repressor	WP_119877219.1	putative repressor protein found across Gammaproteobacteria that shares homology with phage repressor proteins (COG2932) and peptidase S24-like LexA (pfam00717, cd06529)-like SOS regulatory proteins	Repressor protein that represses a number of genes involved in cellular responses to DNA damage (SOS response) and DNA repair	Over-represented	Duplicate
			yehB_2	35% (WW-specific)	0.65	0	1	adhesion and biofilm formation (Yeh fimbriae, environmental)	resistance (DNA-damaging stimuli)	"pilus assembly" "cellular response to DNA damage stimulus"	Outer membrane usher protein YehB	WP_057714399.1	putative fimbrial protein found across Enterobacteria that shares homology with FimD (COG3188)-like fimbrial outer membrane usher proteins (PRK15217, pfam00577)	Outer membrane usher component of the Yeh fimbrial system that are involved in adhesion to surfaces in various environmental niches	Over-represented	Duplicate
			glgA_2	32% (WW-specific)	0.6	0	1	carbohydrate metabolism (polysaccharides, glycogen)	resistance (DNA-damaging stimuli)	"cellular response to DNA damage stimulus" "glycogen biosynthetic process"	Glycogen synthase	WP_087588075.1	putative synthase found across Gammaproteobacteria that shares homology with GlgA (PRK00654, TIGR02095, COG0297, cd03791)-like glycogen synthases and starch synthases (pfam08323)	Glycogen synthase involved in glycogen biosynthesis	Over-represented	Duplicate
			recF_3	0.32	0.05	0.65	1	cell growth and division (DNA replication) DNA repair resistance (SOS response)	-	"DNA replication" "DNA synthesis involved in DNA repair" "double-strand break repair" "SOS response"	DNA replication and repair protein RecF	WP_052906785.1	putative DNA replication and repair protein found across Enterobacteria that shares homology with AAA-type (pfam13175) DNA binding proteins (COG3950), including RecF (PRK00064, TIGR00611, cd03242)-like recombinational DNA repair proteins	DNA replication and repair protein that is involved in DNA replication and normal SOS inducibility	Over-represented	Duplicate
			group_23706 (recF_2)	30% (MP-specific)	0	0.65	1	cell growth and division (DNA replication) DNA repair resistance (SOS response)	-	"DNA synthesis involved in DNA repair" "double-strand break repair"	DNA replication and repair protein RecF	WP_112020166.1	putative DNA replication and repair protein found across Enterobacteria that shares homology with AAA-type (pfam13175) DNA binding proteins, including YbjD (COG3593)-like OLD family endonucleases (cd01026), and Rad50 (cd03240)-like ABC transporters	DNA replication and repair protein that is involved in DNA replication and normal SOS inducibility	Over-represented	Duplicate
			dinI_2	0.3	0	0.65	0.92	DNA repair resistance (SOS response, DNA-damaging stimuli)	-	"DNA repair" "SOS response"	DNA damage-inducible protein I	WP_089537210.1	putative protein found across Enterobacteria that shares homology with DinI (pfam06183)-like DNA damage-inducible proteins (PRK10597)	DNA damage-inducible protein involved in the regulation of the SOS response	Over-represented	Duplicate
			group_18132 (lexA_2)	46% (MP-specific)	0	1	1	resistance (SOS response, DNA-damaging stimuli) DNA repair	-	"cellular response to DNA damage stimulus" "DNA repair" "SOS response" "DNA replication" "negaative regulation of DNA-templated transcription" "proteolysis"	LexA repressor	WP_000848748.1	putative repressor protein found across Enterobacteria that shares homology with peptidase S24-like LexA (pfam00717, COG1974, TIGR00498, cd06529)-like SOS regulatory proteins; also shares homology with the autoproteolytic subunit (PRK10276) of translesion error-prone DNA polymerase V	Repressor protein that represses a number of genes involved in cellular responses to DNA damage (SOS response) and DNA repair	Over-represented	Duplicate
			group_23798 (umuD_1)	30% (MP-specific)	0	0.65	1	resistance (UV, oxidative stress, SOS response, DNA-damaging stimuli) DNA repair	-	"cellular response to DNA damage stimulus" "DNA repair" "SOS response" "regulation of DNA-templated transcription" "proteolysis" "translesion synthesis"	Protein UmuD	GCS92367.1	putative protein found across Enterobacteria that shares homology with peptidase S24 LexA (COG1974, pfam00717, TIGR00498, cd06529)-like proteins involved in the SOS response; also shares homology with the autoproteolytic subunit of translesion error prone DNA polymerase V (PRK10276)	Putative protein involved in the SOS response and responses to DNA damaging stimuli such as UV, particularly in mediating DNA repair	Over-represented	Duplicate
			group_7891 (umuC_2)	30% (MP-specific)	0	0.65	1	resistance (UV, oxidative stress, SOS response, DNA-damaging stimuli) DNA repair	-	"cellular response to DNA damage stimulus" "error-prone translesion synthesis" "SOS response" "translesion synthesis"	Protein UmuC	WP_097311034.1	putative protein found across Enterobacteria that shares homology with UmuC (PRK03609, cd01700)-like and DinP (COG0389)-like DNA repair proteins, and IMS family proteins (pfam00817) involved in UV protection	Error-prone DNA polymerase subunit involved in protection against UV and the SOS response that is capable of translesion repair and DNA replication across DNA lesions	Over-represented	Duplicate
			dhaK_3	0.32	0.05	0.65	1	organic alcohol metabolism (glycerol)	resistance (DNA-damaging stimuli)	"carbohydrate phosphorylation" "cellular response to DNA damage stimulus" "glycerol catabolic process" "glycerol to glycerone phosphate metabolic process" "ketone catabolic process" "monosaccharide catabolic process" "pyruvate metabolic process"	Dihydroxyacetone kinase	WP_176690304.1	putative kinase found across Enterobacteria that shares homology with DhaK (TIGR02361, PTZ00375, pfam02733, COG2376)-like dihydroxyacetone kinases	Dihydroxyacetone kinase involved in the use of glycerol as an alternative source of carbon under anaerobic conditions	Over-represented	Duplicate
			dhaK_2	30% (MP-specific)	0	0.65	1	organic alcohol metabolism (glycerol)	resistance (DNA-damaging stimuli)	"carbohydrate phosphorylation" "cellular response to DNA damage stimulus" "glycerol catabolic process" "glycerol to glycerone phosphate metabolic process" "ketone catabolic process" "monosaccharide catabolic process" "pyruvate metabolic process"	PEP-dependent dihydroxyacetone kinase, dihydroxyacetone-binding subunit DhaK	WP_088766872.1	putative kinase subunit found across Enterobacteria that shares homology with DhaK (PRK11468, TIGR02363, pfam02733)-like subunits of hydroxyacetone kinases (COG2376)	Dihydroxyacetone-binding component of the dihydroxyacetone kinase complex involved in the use of glycerol as an alternative source of carbon under anaerobic conditions	Over-represented	Duplicate
			dhaM_1	30% (MP-specific)	0	0.65	1	organic alcohol metabolism (glycerol)	resistance (DNA-damaging stimuli)	"carbohydrate phosphorylation" "cellular response to DNA damage stimulus" "glycerol catabolic process" "glycerol to glycerone phosphate metabolic process" "pyruvate metabolic process"	PEP-dependent dihydroxyacetone kinase, phosphoryl donor subunit DhaM	WP_109862746.1	putative kinase subunit found across Enterobacteria that shares homology with DhaM (COG3412, PRK11377, TIGR02364)-like subunits of dihydroxyacetone kinases and fructose PTS proteins (pfam03610)	Phosphoyl donor component of the dihydroxyacetone kinase complex involved in the use of glycerol as an alternative source of carbon under anaerobic conditions	Over-represented	Duplicate
			puuP_3	0.32	0.05	0.65	1	amine transport (putrescine)	resistance (DNA-damaging stimuli)	"putrescine transport"	Putrescine importer PuuP	WP_247102149.1	putative transporter found across Enterobacteria that shares homology with PotE (COG0531)-like amino acid transporters (TIGR00909, pfam00324), GABA permeases (PRK10197), and histidine-histamine antiporters (NF040512)	Putative transporter that is involved in the transport of amino acids (putrescine) as an alternative energy source; may also be associated with protection against DNA damage	Over-represented	Duplicate
			clpP_1	0.38	0.15	0.65	1	chaperone (degradation of misfolded proteins) resistance (heat shock, radiation)	-	"positive regulation of programmed cell death" "proteasomal protein catabolic process" "protein quality control for misfolded or incompletely synthesized proteins" "proteolysis" "response to heat" "response to radiation" "response to temperature stimulus"	ATP-dependent Clp protease proteolytic subunit	WP_158414457.1	putative protease found across Enterobacteria that shares homology with ClpP (cd07016, COG0740, pfam00574, PRK12551, TIGR00493)-like ATP-dependent serine proteases	Proteolytic subunit of an ATP-dependent protease that cleaves various proteins that is involved in the degradation of misfolded proteins (chaperone) and the liberation of sigma-E factors as part of extracytoplasmic stress response	Over-represented	Duplicate
			mglA_2	0.27	0.2	0.35	0.11	carbohydrate transport (sugars, galactose, methylgalactoside)	resistance (DNA-damaging stimuli)	"cellular response to DNA damage stimulus" "galactose transmembrane transport" "methylgalactoside transport"	Galactose/methyl galactoside import ATP-binding protein MglA	WP_112924367.1	putative transporter protein (pfam00005) found across Enterobacteria that shares homology with MglA (COG1129)-like galactose/methyl galaxtoside transporter ATP-binding proteins (PRK10982), XylG (TIGR02633)-like D-xylose ABC transporter ATP-binding proteins, monosaccharide transport proteins (cd03215), RbbA (NF033858)-like ribosome-associated transporter proteins, DarD (NF038007)-like darobactin e…	Galactose/methyl galactoside import ATP-binding protein that forms part of an ABC transporter complex involved in galactose/methyl galactoside import; responsible for energy coupling to the transport system	Under-represented	Duplicate
			rusA	0.46	0.8	0.06	0.79	prophage protein recombination (nuclease) DNA repair	-	"DNA recombination" "DNA repair"	Crossover junction endodeoxyribonuclease RusA	WP_001008182.1	putative protein found across Enterobacteria that shares homology with RusA (COG4570)-like endodeoxyribonucleases (PRK09786)	Crossover junction endodeoxyribonuclease that resolves Holliday junction intermediates made during homologous genetic recombination and DNA repair; encoded by a cryptic lambdoid DLP12-like prophage	Over-represented	Duplicated Variant
			group_5997 (hokE_2)	0.46	0.85	0	0.78	toxin-antitoxin system (toxin)	resistance (DNA-damaging stimuli)	"cellular response to DNA damage stimulus"	hypothetical protein	EIL09849.1	putative protein found across Enterobacteria that shares homology with HokA (PRK09759, pfam01848)-like toxins	Toxin component of a type I toxin-antitoxin system; if expressed, it is neutralized by the antisense antitoxin RNA SokE	Over-represented	Duplicated Variant
			group_12106	0.95	0.9	1	0.91	unknown function	resistance (SOS response) cell growth and division (DNA replication)	-	hypothetical protein	WP_205865183.1	putative protein found across Enterobacteria that shares homology with DnaT (PRK02854)-like primosomal proteins	According to homology could encode for a primosomal protein required for primosome-dependent normal DNA replication and is also involved in inducing stable DNA replication during the SOS response	Over-represented	Lone, Shared
			group_15522	0.76	0.85	0.65	0.97	unknown function	DNA repair recombination	-	hypothetical protein	SBV69774.1	putative protein found across Enterobacteria that shares homology with RadC (COG2003, PRK00024, TIGR00608, pfam04002, cd08071)-like DNA repair proteins	According to homology could encode for a putative DNA repair protein involved in DNA double-strand break repair and recombination; however, annotations are misleading and no known function has been confirmed	Over-represented	Lone, Shared
			group_11654	0.92	0.85	1	0.91	unknown function	lipid metabolism (fatty acids) resistance (radiation)	-	hypothetical protein	WP_059321907.1	putative protein found across Enterobacteria that shares homology with YqiA (PRK11071) and YcpF (COG3150)-like esterases and other uncharacterized proteins (pfam05728	According to homology could encode for a putative esterase that acts on palmitoyl-CoA and pNP-butyrate; also appears to play a role in resistance to ionizing radiation	Over-represented	Lone, Shared
			group_21067	0.43	0.8	0	0.99	unknown function	amino acid metabolism DNA repair	-	hypothetical protein	WP_088765739.1	putative protein found across Enterobacteria that shares homology with DksA/TraR (PHA00080, COG1734, TIGR02419, pfam01258)-like proteins	According to homology could encode for a putative transcription factor that acts by binding directly to the RNA polymerase that is required for the negative regulation of rRNA expression and positive regulation of several amino acid biosynthesis promoters; also involved in the repair of DNA double-strand breaks	Over-represented	Lone, Shared
			group_23785	0.7	0.75	0.65	0.99	unknown function	cell growth and division (chromosomal replication) DNA repair	-	hypothetical protein	WP_262820239.1	putative protein found across Enterobacteria that shares homology with DnaA (TIGR00362) and DnaC (PRK07952, COG1484)-like DNA replication proteins, and IstB (pfam01695, NF038214)-like IS21ATP-binding proteins	According to homology could encode for a DNA replication protein associated with chromosomal replication and DNA repair	Over-represented	Lone, Shared
			group_8645	0.59	0.8	0.35	0.99	unknown function	DNA repair recombination	-	hypothetical protein	WP_106404686.1	putative protein found across Enterobacteria that shares homology with RadC (COG2003, PRK00024, TIGR00608, pfam04002, cd08071)-like DNA repair proteins	According to homology could encode for a putative DNA repair protein involved in DNA double-strand break repair and recombination; however, annotations are misleading and no known function has been confirmed	Over-represented	Lone, Shared
			group_27941	0.32	0.6	0	0.97	unknown function	prophage protein resistance (UV) adhesion and biofilm formation	-	hypothetical protein	WP_135105623.1	putative prophage protein found across Enterobacteria that shares homology with CP4-57-encoded transcriptional regulator AlpA (COG3311, pfam05930)	According to homology could encode for an AlpA-like transcriptional regulator/excisionase, a CP4-57 prophage-encoded protein that appears to mediate the excision of the cryptic CP4-57 prophage, which has been associated with biofilm formation and suppression of UV susceptibility of Lon-protease mutants in E. coli	Over-represented	Lone, Shared
			mmuM	0.97	0.95	1	0.91	amino acid metabolism (methionine, S-methylmethionine)	resistance (DNA-damaging stimuli)	"cellular response to DNA damage stimulus" "methionine biosynthetic process" "methylation" "S-methylmethionine cycle" "S-methylmethionine metabolic process"	Homocysteine S-methyltransferase	WP_000081351.1	putative methyltransferase found across Enterobacteria that shares homology with MmuM (PRK09485)-like homocysteine S-methyltransferases (COG2040, pfam02574) and MetH (TIGR02082)-like 5-methyltetrahydrofolate–homocysteine methyltransferase	Homocysteine S-methyltransferase that is involved in methionine biosynthesis and S-methylmethionine metabolism	Over-represented	Shared
			group_5046	0.24	0.45	0	0.99	unknown function	resistance (SOS response, DNA-damaging stimuli) DNA repair	-	hypothetical protein	GFZ55152.1	putative protein found across Enterobacteria that shares homology with DinI (pfam06183)-like DNA-damage-inducible proteins	According to homology could encode for a putative protein involved in the regulation of the SOS response and DNA repair in response to DNA damaging stimuli	Over-represented	Lone, Shared
			group_9119	0.49	0.4	0.59	0.99	unknown function	DNA repair	-	hypothetical protein	VGC05983.1	putative protein found across Enterobacteria that contains a conserved AAA ATPase domain (pfam13175) that shares homology with RecF (PRK00064)-like recombination proteins and YbjD (COG3593)-like OLD family nucleases (cd01026)	According to homology could encode for a putative endonuclease involved in DNA repair	Over-represented	Lone, Shared
			group_8648	0.62	0.3	1	0.93	unknown function	DNA repair recombination	-	hypothetical protein	WP_106404686.1	putative protein found across Enterobacteria that shares homology with RadC (COG2003, PRK00024, TIGR00608, pfam04002, cd08071)-like DNA repair proteins	According to homology could encode for a putative DNA repair protein involved in DNA double-strand break repair and recombination; however, annotations are misleading and no known function has been confirmed	Over-represented	Lone, Shared
			group_21113	0.41	0.2	0.65	0.99	unknown function	prophage protein resistance (UV) adhesion and biofilm formation	-	hypothetical protein	WP_060615946.1	putative prophage protein found across Enterobacteria that shares homology with CP4-57-encoded transcriptional regulator AlpA (COG3311, pfam05930)	According to homology could encode for an AlpA-like transcriptional regulator/excisionase, a CP4-57 prophage-encoded protein that appears to mediate the excision of the cryptic CP4-57 prophage, which has been associated with biofilm formation and suppression of UV susceptibility of Lon-protease mutants in E. coli	Over-represented	Lone, Shared
			group_23819	0.35	0.1	0.65	0.99	unknown function	prophage protein resistance (UV) adhesion and biofilm formation	-	hypothetical protein	EJF20261.1	putative prophage protein found across Enterobacteria that shares homology with CP4-57-encoded transcriptional regulator AlpA (COG3311, pfam05930)	According to homology could encode for an AlpA-like transcriptional regulator/excisionase, a CP4-57 prophage-encoded protein that appears to mediate the excision of the cryptic CP4-57 prophage, which has been associated with biofilm formation and suppression of UV susceptibility of Lon-protease mutants in E. coli	Over-represented	Lone, Shared
			group_23781	0.324324	0.05	0.65	0.99	unknown function	prophage protein DNA repair	-	hypothetical protein	WP_101361128.1	putative protein found across Enterobacteria that shares homology with NinE (PRK09689)-like prophage proteins	According to homology could encode for a DLP12 prophage-encoded protein that may play a role in DNA/mismatch repair	Over-represented	Lone, Shared
			group_8651	0.49	0.05	1	0.99	unknown function	DNA repair recombination	-	hypothetical protein	WP_106404686.1	putative protein found across Enterobacteria that shares homology with RadC (COG2003, PRK00024, TIGR00608, pfam04002, cd08071)-like DNA repair proteins	According to homology could encode for a putative DNA repair protein involved in DNA double-strand break repair and recombination; however, annotations are misleading and no known function has been confirmed	Over-represented	Lone, Shared
			group_10957	0.49	0.05	1	0.86	unknown function	prophage protein cell growth and division (initiation of chromosomal replication) DNA repair resistance (UV)	-	hypothetical protein	CTS88652.1	putative protein found across Enterobacteria that shares homology with Dam (pfam05869)-like phage DNA N-6-adenine-methyltransferases (TIGR01712)	According to homology could encode for a putative chromosomal or phage-encoded DNA adenine methyltransferase involved in methyl-directed mismatch repair, initiation of chromosome replication, and gene expression	Over-represented	Lone, Shared
			group_23652	0.3	0	0.65	0.97	unknown function	prophage protein resistance (UV) adhesion and biofilm formation	-	hypothetical protein	WP_096171348.1	putative protein found across Enterobacteria that shares homology with AlpA (COG3311)-like transcriptional regulators	According to homology could encode for an AlpA-like transcriptional regulator/excisionase, a CP4-57 prophage-encoded protein that appears to mediate the excision of the cryptic CP4-57 prophage, which has been associated with biofilm formation and suppression of UV susceptibility of Lon-protease mutants in E. coli	Over-represented	Lone, Shared
			group_23810	24% (MP-specific)	0	0.53	1	unknown function	DNA repair	-	hypothetical protein	WP_219409972.1	putative protein found across Enterobacteria that contains a conserved AAA ATPase domain (pfam13175) that shares homology with YbjD (COG3593)-like endonucleases associated with DNA repair	According to homology could encode for a putative protein involved with DNA repair	Over-represented	Lone, Shared
			group_3313	0	0	0	0.57	unknown function	prophage protein resistance (UV) adhesion and biofilm formation	-	hypothetical protein	WP_001323667.1	putative protein found across Enterobacteria that shares homology with phage AlpA (COG3311, pfam05930) proteins	According to homology could encode for an AlpA-like transcriptional regulator/excisionase, a CP4-57 prophage-encoded protein that appears to mediate the excision of the cryptic CP4-57 prophage, which has been associated with biofilm formation and suppression of UV susceptibility of Lon-protease mutants in E. coli	Under-represented	Lone, Shared
			yafN	0.05	0.1	0	0.51	toxin-antitoxin sytem (antitoxin)	DNA repair resistance (SOS response, DNA-damaging stimuli)	"cellular response to DNA damage stimulus" "DNA repair" "negative regulation of molecular function" "regulation of DNA-templated transcription" "regulation of growth" "SOS response"	Antitoxin YafN	WP_121359328.1	putative antitoxin found across Gammaproteobacteria that shares homology with YafN (PRK09778, COG2161)-like antitoxins	Antitoxin component of a type II toxin-antitoxin system that. functions as an mRNA interferase antitoxin	Under-represented	Shared
			group_1605	0.03	0.05	0	0.45	unknown function	recombination (helicase) DNA repair	-	hypothetical protein	GDH71031.1	putative protein found across Enterobacteria that shares homology with RadC (COG2003, TIGR00608, PRK00024, pfam04002, cd08071)-like DNA repair proteins	According to homology could encode for a putative protein involved in recombination and DNA repair	Under-represented	Lone, Shared
			group_11655	0.08	0.15	0	0.08	unknown function	substrate metabolism (lipids) resistance (radiation)	-	hypothetical protein	WP_059321907.1	putative protein found across Enterobacteria that shares homology with YqiA (PRK11071) and YcpF (COG3150)-like esterases and uncharacterized UPF0227 family (pfam05728) proteins	According to homology could encode for a putative protein that displays esterase activity toward palmitoyl-CoA and pNP-butyrate; also appears to be involved in mediating resistance against ionizing radiation	Under-represented	Lone, Shared
			group_11645	0.621622	0.85	0.352941	0.07	unknown function	organic acid salt metabolism (glycolate) resistance (DNA-damaging stimuli)	-	putative FAD-linked oxidoreductase	WP_227925436.1	putative protein found across Enterobacteria that shares homology with GlcD (PRK11230, TIGR00387, COG0277)-like glycolate oxidase subunit proteins and other FAD-linked oxidases (pfam02913)	Putative component of a complex that catalyzes the oxidation of glycolate to glyoxylate, and is required for growth on glycolate as a sole source of carbon	Under-represented	Lone, Shared
			group_9196	27% (WW-specific)	0.5	0	1	unknown function	cell growth and division (DNA replication) DNA repair recombination	-	hypothetical protein	WP_001596449.1	putative protein found across Enterobacteria that shares homology with Mod (COG2189)-like DNA methylases (pfam01555)	According to homology could encode for a putative DNA methylase that could play a role in DNA replication, recombination and repair	Over-represented	Lone, Unique
			group_30511	27% (WW-specific)	0.5	0	1	unknown function	cell growth and division (DNA replication) DNA repair recombination	-	hypothetical protein	WP_236936061.1	putative protein found across Enterobacteria that shares homology with DnaB (COG0305)-like replicative DNA helicases and other uncharacterized proteins (PRK07078)	According to homology could encode for a putative helicase involved in DNA replication, recombination, and repair	Over-represented	Lone, Unique
			group_21023	43% (WW-specific)	0.8	0	1	unknown function	prophage protein DNA repair	-	hypothetical protein	WP_023157316.1	putative protein found across Enterobacteria that contains a conserved domain belonging to the NinE superfamily (PRK09689, pfam05322), which is a prophage-encoded protein	According to homology could encode for a DLP12 prophage-encoded protein that may play a role in DNA/mismatch repair	Over-represented	Lone, Unique
			group_30694	30% (WW-specific)	0.55	0	1	unknown function	resistance (SOS response)	-	hypothetical protein	WP_114692834.1	putative protein found across Enterobacteria that shares homology with PsiA (pfam06952)-like plasmid SOS inhibition A proteins (PRK13704)	According to homology could encode for a putative protein that may affect the generation of an SOS response	Over-represented	Lone, Unique
			group_14487*	0.86	0.8	0.94	1	unknown function	resistance (starvation, oxidative stress, chlorine, UV, radiation, heavy metals, heat shock, acid stress) iron sequestration	-	hypothetical protein	WP_000043177.1	putative protein found across Enterobacteria that contains a conserved ferritin (pfam00210) domain, with specific homology to DPS (COG0783, cd01043, PRK09448) proteins, which bind non-specifically to DNA to protect it from oxidative damage	According to homology may encode for a 'DNA protection during starvation' protein, which binds and stabilizes DNA to protect it from damage caused by various factors including oxidative stress (including chlorine damage), UV and gamma radiation, iron and copper toxicity, thermal stress, and acid/base shock; also may play a role in iron sequestration	Over-represented	Lone, Unique
			group_21206	43% (WW-specific)	0.8	0	1	prophage protein	adhesion and biofilm formation resistance (UV)	-	hypothetical protein	EMG64473.1	putative phage regulatory protein found across Enterobacteria that exhibits homology specifically to AlpA (pfam05930, COG3311)-like phage-encoded transcriptional regulators	According to homology could encode for a regulatory protein encoded by a cryptic P4-like, CP4-57 prophage which is linked to biofilm formation and suppression of a capsule-overproducing and UV sensitive phenotype for Lon ATP-dependent protease mutants in E. coli	Over-represented	Lone, Unique
			group_17834	0.89	0.8	1	1	unknown function	prophage protein resistance (UV) adhesion and biofilm formation	-	hypothetical protein	WP_001549567.1	putative prophage protein found across Enterobacteria that shares homology with CP4-57-encoded transcriptional regulator AlpA (COG3311, pfam05930)	According to homology could encode for an AlpA-like transcriptional regulator/excisionase, a CP4-57 prophage-encoded protein that appears to mediate the excision of the cryptic CP4-57 prophage, which has been associated with biofilm formation and suppression of UV susceptibility of Lon-protease mutants in E. coli	Over-represented	Lone, Unique
			group_21240	0.73	0.9	0.53	1	unknown function	resistance (DNA-damaging stimuli, oxidative stress, reactive oxygen species)	-	8-oxoguanine deaminase	WP_001112072.1	putative hydrolase found across Enterobacteria that exhibits homology to HutF (PRK09229, TIGR02022)-like fomiminoglutamate deiminases, metallo-dependent hydrolases (cd01313), and SsnA (COG0402)-like cytosine/adenosine deaminases	According to homology could encode for an 8-oxoguanine deaminase involved in cellular responses to reactive oxygen species and DNA damaging stimuli	Over-represented	Lone, Unique
			group_5647	0.51	0.1	1	1	unknown function	cell growth and division (DNA replication) recombination DNA repair	-	hypothetical protein	EGP9350685.1	putative DNA-methyltransferase (pfam01555) found across Enterobaxteria with specific homology to the Mod superfamily (COG2189) of adenine-specific methyltransferases (PRK11524), which are involved in DNA replication, recombination, and repair	According to homology could encode for a site-specific DNA methyltransferase	Over-represented	Lone, Unique
			group_23807	30% (MP-specific)	0	0.65	1	unknown function	DNA repair	-	hypothetical protein	WP_219409972.1	putative protein found across Enterobacteria that contains a conserved AAA ATPase domain (pfam13175) that shares homology with YbjD (COG3593)-like ATP-dependent endonucleases	According to homology could encode for a putative endonuclease involved in DNA repair	Over-represented	Lone, Unique
			group_23872	30% (MP-specific)	0	0.65	1	unknown function	DNA repair recombination	-	hypothetical protein	WP_218121467.1	putative protein found across Enterobacteria that shares homology with RadC (cd08071)-like DNA repair proteins	According to homology could encode for a putative DNA repair protein involved in DNA double-strand break repair and recombination; however, annotations are misleading and no known function has been confirmed	Over-represented	Lone, Unique
			group_16006	0.38	0.15	0.65	1	unknown function	prophage protein cell growth and division (initiation of chromosomal replication) DNA repair resistance (UV)	-	hypothetical protein	WP_097466149.1	putative protein found across Enterobacteria that shares homology with Dam (pfam05869)-like phage DNA N-6-adenine-methyltransferases (TIGR01712)	According to homology could encode for a putative chromosomal or phage-encoded DNA adenine methyltransferase involved in methyl-directed mismatch repair, initiation of chromosome replication, and gene expression	Over-represented	Lone, Unique
			group_10961	27% (MP-specific)	0	0.59	1	unknown function	prophage protein cell growth and division (initiation of chromosomal replication) DNA repair resistance (UV)	-	hypothetical protein	CTS88652.1	putative protein found across Enterobacteria that shares homology with Dam (pfam05869)-like phage DNA N-6-adenine-methyltransferases (TIGR01712)	According to homology could encode for a putative chromosomal or phage-encoded DNA adenine methyltransferase involved in methyl-directed mismatch repair, initiation of chromosome replication, and gene expression	Over-represented	Lone, Unique
			group_23796	30% (MP-specific)	0	0.65	1	unknown function	prophage protein DNA repair cell growth and division (chromosomal replication, gene expression)	-	hypothetical protein	WP_223610809.1	putative protein found across Enterobacteria that shares homology with Dam (COG0338, TIGR00571) and Dcm (COG0270, TIGR00675)-like DNA methyltransferases (PRK10904, pfam02086, pfam00145, cd00315)	According to homology could encode for a putative chromosomal or phage-encoded DNA adenine methyltransferase involved in methyl-directed mismatch repair, initiation of chromosome replication, and gene expression	Over-represented	Lone, Unique
			group_13187	0.38	0.15	0.65	1	unknown function	prophage protein recombination (recombinase) resistance (radiation, DNA-damaging stimuli) DNA repair	-	hypothetical protein	WP_161222461.1	putative protein found across Enterobacteria that contains conserved domains belonging to the RecA/RadA family of phage recombinases (pfam09956, COG5471)	According to homology could encode for a putatitve recombinase that plays a role in DNA repair and protection against radiation and DNA damage, as well as in recombination and competence	Over-represented	Lone, Unique
			group_23655	30% (MP-specific)	0	0.65	1	unknown function	prophage protein resistance (UV) adhesion and biofilm formation	-	hypothetical protein	WP_060616002.1	putative prophage protein found across Enterobacteria that shares homology with CP4-57-encoded transcriptional regulator AlpA (COG3311, pfam05930)	According to homology could encode for an AlpA-like transcriptional regulator/excisionase, a CP4-57 prophage-encoded protein that appears to mediate the excision of the cryptic CP4-57 prophage, which has been associated with biofilm formation and suppression of UV susceptibility of Lon-protease mutants in E. coli	Over-represented	Lone, Unique
			group_23779	30% (MP-specific)	0	0.65	1	unknown function	recombination DNA repair	-	hypothetical protein	WP_000708539.1	putative protein found across Enterobacteria that shares homology with RusA (pfam05866)-like endodeoxyribonucleases	According to homology could encode for a putative endonuclease involved in homologous genetic recombination and DNA repair in ruvAB or ruvC mutants	Over-represented	Lone, Unique
			group_23896	0.32	0.05	0.65	1	unknown function	recombination DNA repair competence	-	hypothetical protein	EOV61187.1	putative protein found across Enterobacteria that shares homology with RecA-dependent nucleases (pfam16786)	According to omology could encode for a putative RecA-dependent nuclease that could play a role in DNA recombination, repair, and competence	Over-represented	Lone, Unique
			group_5047	0.32	0.05	0.65	1	unknown function	resistance (DNA-damaging stimuli, SOS response)	-	hypothetical protein	GFZ55152.1	putative protein found across Enterobacteria that shares homology with DinI (pfam06183)-like DNA damage-inducible proteins (PRK10597)	According to homology could encode for a putative DNA damage protein involved in the regulation of the SOS response	Over-represented	Lone, Unique
			group_23721	0.38	0.15	0.65	1	unknown function	resistance (UV, oxidative stress, SOS response, DNA-damaging stimuli) DNA repair	"cellular response to DNA damage stimulus" "DNA repair" "SOS response" "DNA replication" "negaative regulation of DNA-templated transcription" "proteolysis"	putative HTH-type transcriptional regulator	WP_024195800.1	putative transcriptional regulator found across Enterobacteria that shares homology with LexA (cd06529)-like peptidase S24 (COG2932, pfam00717) proteins involved in bacterial SOS responses	Putative repressor involved in the SOS response and responses to DNA damaging stimuli such as UV, particularly in mediating DNA repair	Over-represented	Lone, Unique
			addA_1	0.43	0.8	0	0.99	DNA repair	-	"double-strand break repair via homologous recombination" "recombinational repair"	hypothetical protein	MCC4137776.1	putative protein that contains no known conserved functional domains	Putative helicase that acts as an essential component DNA double-stranded break repair machinery	Over-represented	Variant
			pphB	0.95	0.9	1	0.92	resistance (radiation, general stress conditions)	-	"nucleobase-containing small molecule interconversion" "response to X-ray" "RNA decapping"	Serine/threonine-protein phosphatase 2	WP_205858066.1	putative protein phosphatase found across Enterobacteria that shares homology with PrpA and PrpB (cd07424)-like protein phosphatases (PRK09968, smart00156), ApaH (TIGR00668)-like bis(5'-nucleosyl)-tetraphosphatases, and calcineurin-like phosphoesterases (pfam00149)	serine/threonine protein phosphatase that can hydrolyze phosphorylated Ser-, Thr- or Tyr-substrates in vitro, though its natural substrate is unknown	Over-represented	Variant
			yhcG	0.89	0.8	1	0.83	recombination (nuclease) DNA repair	-	-	Putative nuclease YhcG	WP_072315600.1	putative nuclease found across enterobacteria that shares homology with DUF1016 family (pfam17761) proteins, which have no known function	Putative nuclease that may be involved in DNA recombination and repair	Over-represented	Variant
			scrY	0.76	0.9	0.59	1	carbohydrate transport (sucrose, maltodextrin)	resistance (DNA-damaging stimuli)	"carbohydrate transport" "ion transport" "polysaccharide transport" "maltodextrin transmembrane transport" "cellular response to DNA damage stimulus"	Sucrose porin	WP_000488917.1	putative porin found across Enterobacteria that exhibits homology to LamB (cd01346, pfam02264, PRK09360, COG4580, pfam11471)-like maltoporins	Outer membrane sugar porin involved in the transport of carbohydrates (sucrose, maltodextrin, or an alternative sugar)	Over-represented	Variant
			rfbX	38% (WW-specific)	0.7	0	1	cell wall homeostasis (ECA biosynthesis)	resistance (DNA-damaging stimuli)	"enterobacterial common antigen biosynthetic process"	Putative O-antigen transporter	WP_000916634.1	putative protein found across Enterobacteria that contains conserved domains belonging to the Polysacc_synt (pfam01943) superfamily, which is associated with proteins involved with polysaccharide biosynthesis; MATE_Wzx_like (cd13128) superfamily, which is associated with multidrug and toxic compound extrusion (MATE)-like proteins and flippases, like RfbX (COG2244)	Lipid III flippase that is involved in the translocation of undecaprenylpyrophosphate (Und-PP) linked O-antigen subunits across the inner membrane as part of outer membrane biogenesis process; also appears to be linked with stress responses, as rfbX mutants were found to be more sensitive to DNA damaging agents and other stressors	Over-represented	Variant
			recT	0.92	0.85	1	0.79	prophage protein recombination (recombinase)	DNA repair	"DNA duplex unwinding" "DNA recombination"	Protein RecT	WP_202789356.1	putative protein found acorss Enterobacteria that shares homology with RecT (PRK09846, TIGR00616, COG3723, pfam03837)-like phage recombination and repair proteins	Phage reombination protein that binds to single-stranded DNA and also promotes the renaturation of complementary single-stranded DNA encoded by a cryptic prophage	Over-represented	Variant
			group_16016 (rfbC)	0.3	0	0.65	0.99	cell wall homeostasis (LPS biosynthesis)	resistance (DNA-damaging stimuli, UV, antibiotics)	"cellular polysaccharide biosynthetic process" "cellular response to DNA damage stimulus" "dTDP-rhamnose biosynthetic process" "extracellular polysaccharide biosynthetic process" "lipopolysaccharide biosynthetic process" "O antigen biosynthetic process" "response to antibiotic" "response to UV"	dTDP-4-dehydrorhamnose 3,5-epimerase	WP_112916937.1	putative protein found across Enterobacteria that shares homology with RmlC (TIGR01221, cd00438) and RfbC (COG1898)-like dTDP-4-dehydrorhamnose 3,5-epimerases (pfam00908)	dTDP-4-dehydrorhamnose 3,5-epimerase that catalyzes the epimerization of the C3' and C5'positions of dTDP-6-deoxy-D-xylo-4-hexulose, forming dTDP-6-deoxy-L-lyxo-4-hexulose	Over-represented	Variant
			rusA_1	0.49	0.05	1	0.86	prophage protein recombination (nuclease) DNA repair	-	"DNA recombination" "DNA repair"	Crossover junction endodeoxyribonuclease RusA	WP_001501070.1	putative protein found across Enterobacteria that shares homology with RusA (COG4570, pfam05866)-like endodeoxyribonucleases (PRK09786)	Crossover junction endodeoxyribonuclease that resolves Holliday junction intermediates made during homologous genetic recombination and DNA repair; encoded by a cryptic lambdoid DLP12-like prophage	Over-represented	Variant
			xerD_2	46% (MP-specific)	0	1	1	recombination (recombinase)	resistance (radiation)	"cell cycle" "cell division" "chromosome segregation" "plasmid maintenance" "plasmid recombination" "resolution of recombination intermediates" "response to radiation" "transposition, DNA-mediated"	Tyrosine recombinase XerD	EEU9326038.1	putative tyrosine recombinase found across Enterobacteria that shares homology with Rci and bacteriophage Hp1 (cd00796)-like phage integrases (pfam00589, PHA02601) and XerC (COG0582)/XerD (TIGR02225) recombinases	Could be involved in a site-specific recombination (xer) system that also contributes to the segregational stability of the bacterial chromosome and any plasmids during cell division	Over-represented	Variant
			cobU	0.35	0.1	0.65	0.95	vitamin metabolism (cobalamin)	resistance (DNA-damaging stimuli)	"cellular response to DNA damage stimulus" "cobalamin biosynthetic process" "phosphorylation" "porphyrin-containing compound biosynthetic process"	Bifunctional adenosylcobalamin biosynthesis protein CobU	AHA65860.1	putative protein found across Enterobacteria that shares homology with CobU (PRK05800, COG2087, pfam02283, cd00544)-like adenosylcobinamide kinase/adenosylcobinamide-phosphate guanylyltransferases	Bifunctional adenosylcobalamin biosynthesis protein that catalyzes ATP-dependent phosphorylation of adenosylcobinamide and addition of GMP to adenosylcobinamide phosphate	Over-represented	Variant
			yghG	0.03	0.05	0	0.26	virulence (type II secretion system)	resistance (DNA-damaging stimuli)	"cellular response to DNA damage stimulus"	Lipoprotein YghG	WP_032242014.1	putative protein found across Bacteria that shares homology with type II secretion system S proteins (pfam16549)	Lipoprotein involved in a type II secretion system for the export of folded proteins across the outer membrane; appears to be involved in the assembly of the outer membrane channel	Under-represented	Variant
			pstA	0.216216	0.4	0	0.33	phosphorous transport (phosphates)	resistance (DNA-damaging stimuli)	"cellular response to DNA damage stimulus" "phosphate ion transmembrane transport" "phosphate ion transport" "regulation of phosphatase activity"	Phosphate transport system permease protein PstA	WP_236532622.1	putative protein found across Enterobacteria that shares homology with PstA (PRK11268, COG0581, TIGR00974)-like phosphate ABC transporter permeases (NF038017) and various periplasmic binding proteins (pfam00528, cd06261) involved in transporter systems	Phosphate transport system permease protein forming part of a binding-protein-dependent transport system for phosphate; probably responsible for the translocation of the substrate across the membrane	Under-represented	Variant
			symE	0	0	0	0.58	toxin-antitoxin sytem (toxin)	resistance (SOS response, DNA-damaging stimuli)	"cellular response to DNA damage stimulus" "mRNA catabolic process" "SOS response"	Toxic protein SymE	WP_095716461.1	putative protein found across Enterobacteria that shares homology with SymE (PRK13605, pfam08845)-like toxins	Toxin component of a type I toxin-antitoxin system that is also involved in the degradation and recycling of damaged RNA	Under-represented	Variant
		Oxidative Stress (incl. redox regulators and resistance against oxidants, reactive oxygen species, reactive electrophilic species, reactive chlorine species, and reactive nitrogen species)	msrB_2	38% (WW-specific)	0.7	0	1	resistance (oxidative stress)	-	"protein repair" "response to oxidative stress"	Peptide methionine sulfoxide reductase MsrB	WP_066114554.1	putative sulfoxide reductase found across Proteobacteria that shares homology with MsrB (COG0229), MsrA (PRK14018, TIGR00357), and SelR (pfam01641)-like sulfoxide reductases	Peptide methionine sulfoxide reductase that functions as a repair enzyme for proteins that have been inactivated by oxidation via a reversible oxidation-reduction of methionine sulfoxide in proteins to methionine	Over-represented	Duplicate
			yfcG_2	38% (WW-specific)	0.7	0	1	resistance (oxidative stress)	-	"response to oxidative stress"	Disulfide-bond oxidoreductase YfcG	WP_263477016.1	putative oxidoreductase found across Proteobacteria that shares homology with glutathione S-transferase (cd03178, COG0625, pfam13409) proteins and GSH-dependent disulfide bond oxidoreductases (PRK13972)	Disulfide-bond oxidoreductase that appears to exhibit peroxidase activity against a narrow range of substrates and is involved in responses against oxidative stress	Over-represented	Duplicate
			alx_2	27% (WW-specific)	0.5	0	1	resistance (oxidative stress)	-	-	Putative membrane-bound redox modulator Alx	WP_271293066.1	putative protein found across purple photosynthetic bacteria that shares homology with Alx (TIGR03718)- and TerC (COG0861, pfam03741)-like integral membrane proteins	Putative membrane-bound redox modulator	Over-represented	Duplicate
			adhE_2	0.7	0.75	0.65	0.88	organic aldehyde metabolism (acetaldehyde) organic alcohol metabolism (ethanol)	resistance (oxidative stress) fermentation	"carbon utilization" "ethanol biosynthetic process" "mixed acid fermentation" "protein homooligomerization" "response to oxidative stress"	Aldehyde-alcohol dehydrogenase	WP_159135016.1	putative dehydrogenase found across Enterobacteria that shares homology with PPD (cd08180)-like 1,3-propanediol dehydrogenases, EutG (COG1454)-like alcohol dehydrogenases (PRK13805, pfam00465) and lactaldehyde dehydrogenases (TIGR02638)	Aldehyde-alcohol dehydrogenase that catalyzes the sequential NADH-dependent reduction of acetyl-CoA to acetaldehyde and then to ethanol, and may act as a hydrogen peroxide scavenger and thus protect against oxidative stress	Over-represented	Duplicate
			ygiW_3*	27% (MP-specific)	0	0.59	1	resistance (heavy metals, oxidative stress)	adhesion and biofilm formation	"cellular response to cadmium ion" "cellular response to hydrogen peroxide" "single-species biofilm formation on inanimate substrate"	Protein YgiW	WP_142255031.1	putative protein found across Enterobacteria that contains a conserved BOF domain (pfam04076) that shares homology with YdeI (PRK10053, COG3111, NF033674)-like stress tolerance proteins and uncharacterized TIGR00156 family proteins	Protein that appears to be involved in cellular responses to hydrogen peroxide and cadmium stress	Over-represented	Duplicate
			nemR_2	30% (MP-specific)	0	0.65	0.97	resistance (oxidative stress, chlorine, reactive electrophilic species)	-	"negative regulation of DNA-templated transcription"	HTH-type transcriptional repressor NemR	WP_227640943.1	putative protein found across purple photosynthetic bacteria that shares homology with AcrR (COG1309, PRK10668)-like transcriptional regulators	HTH-type transcriptional repressor involved in responses to both electrophiles and reactive chlorine species; also involved in responses to methylglyoxal	Over-represented	Duplicate
			group_23874 (msrB_2)	30% (MP-specific)	0	0.65	1	resistance (oxidative stress)	-	"protein repair" "response to oxidative stress"	Peptide methionine sulfoxide reductase MsrB	WP_001567378.1	putative reductase found across Enterobacteria that shares homology with MsrB (COG0229), MsrA (PRK14018), PilB (TIGR00357), and SelR (pfam01641) peptide methionine sulfoxide reductase proteins	Peptide methionine sulfoxide reductase that functions as a repair enzyme for proteins that have been inactivated by oxidation via a reversible oxidation-reduction of methionine sulfoxide in proteins to methionine	Over-represented	Duplicate
			nemA_2*	0.3	0	0.65	0.97	resistance (xenobiotic substances, chlorine, reactive electrophilic species)	-	"2,4,6-trinitrotoluene catabolic process" "nitroglycerin metabolic process" "xenobiotic metabolic process"	N-ethylmaleimide reductase	ACO54002.1	putative protein found across Enterobacteria that contains a conserved OYE-like FMN binding domain (cd02933) that shares homology with N-ethylmaleimide reductases (PRK10605), FadH (COG1902, TIGR03997)-like 2,4-dienoyl-CoA reductases, and NADH:flavin oxidoreductases (pfam00724)	N-ethylmaleimide reductase involved in the degradation of toxic compounds, including the nitrate ester explosives glycerol trinitrate and pentaerythritol tetranitrate, chromate and various electrophiles such as quinones; also involved in resistance to hypochlorous acid	Over-represented	Duplicate
			group_12946 (kefC_1)	0.43	0.8	0	0.99	potassium transport	resistance (reactive electrophilic species)	"intracellular pH elevation" "potassium ion transport" "regulation of intracellular pH" "regulation of pH" "response to methylglyoxal" "response to toxic substance"	Glutathione-regulated potassium-efflux system protein KefC	WP_089640810.1	putative efflux system protein found across Gammaproteobacteria that shares homology with cation:proton antiporter proteins (TIGR00932), including KefC (PRK03562), KefB (COG0475), and sodium:hydrogen exchange transporter proteins (pfam00999)	Pore-forming subunit of a glutathione-regulated potassium efflux system that mainly catalyzes potassium:proton antiport, though it can also export rubidium, lithium and sodium; appears to also confer protection against electrophilic species	Over-represented	Duplicated Variant
			group_10954	0.7	0.75	0.65	0.99	unknown function	resistance (antibiotics, oxidative stress, heat shock)	-	hypothetical protein	WP_250192538.1	putative protein found across Enterobacteria that shares homology with MarR (pfam12802)-like repressor proteins	According to homology could encode for a putative repressor protein involved in the activation of both antibiotic resistance and oxidative stress genes	Over-represented	Lone, Shared
			group_8717	0.62	0.85	0.35	0.99	unknown function	chaperone (degradation of denatured proteins) resistance (heat shock, oxidative stress)	"chaperone-mediated protein folding" "protein folding" "protein quality control for misfolded or incompletely synthesized proteins" "proteolysis" "response to heat" "response to oxidative stress" "response to temperature stimulus"	hypothetical protein	WP_207231445.1	putative protein found across Gammaproteobacteria that shares homology with DegQ (COG0265), DegP (TIGR02037, PRK10942, cd00987), Trypsin-2 family (pfam13365), and MarP (NF033740)-like serine proteases	According to homology could encode for a putative periplasmic protease that acts as a chaperone at low temperatures but switches to a peptidase at higher temperatures and stressful conditions	Over-represented	Lone, Shared
			group_18383	0.65	0.9	0.35	0.99	unknown function	chaperone (maintenance of protein integrity) resistance (heat shock, oxidative stress)	-	hypothetical protein	WP_109538628.1	putative protein found across Proteobacteria that shares homology with IbpA (COG0071, PRK10743)-like and Hsp20 family (cd06464, pfam00011) heat shock chaperone proteins	According to homology could encode for a putative small heat shock protein that associates with aggregated proteins to stabilize and protect them from irreversible denaturation and extensive proteolysis during heat shock and oxidative stress	Over-represented	Lone, Shared
			group_18092	0.97	0.95	1	0.97	unknown function	chaperone (maintenance of protein integrity) resistance (heat shock, oxidative stress)	-	hypothetical protein	WP_044864724.1	putative protein found across Bacteria that shares homology with IbpA (COG0071)-like HSP20 family (pfam00011) heat shock proteins (cd06464)	According to homology could encode for a putative heat shock protein that associates with aggregated proteins to stabilize and protect them from irreversible denaturation and extensive proteolysis during heat shock and oxidative stress	Over-represented	Lone, Shared
			group_12664	0.378378	0.15	0.65	0.96	unknown function	resistance (oxidative stress, osmotic stress)	-	hypothetical protein	WP_220408866.1	putative protein found across purple photosynthetic bacteria that shares homology with YhfA (COG1765) and OsmC (pfam02566)-like osmotically stress-induced proteins	According to homology could encode for a putative peroxiredoxin that preferentially metabolizes organic hydroperoxides over inorganic hydrogen peroxide	Over-represented	Lone, Shared
			group_19905	0.3	0	0.65	0.97	unknown function	resistance (oxidative stress)	-	hypothetical protein	WP_210179950.1	putative protein found across purple photosynthetic bacteria that shares homology with uncharacterized YurZ (COG0599)-like alkylhydroperoxidase/carboxymuconolactone decarboxylases	According to homology could encode for a putative protein with oxidoreductase/peroxiredoxin activity that has no known function	Over-represented	Lone, Shared
			group_15540	0.76	0.9	0.59	1	unknown function	substrate metabolism (unknown) resistance (oxidative stress)	-	hypothetical protein	WP_001181218.1	putative protein found across Enterobacteria that exhibits homology with YurZ (COG0599)-like alkylhydroperoxidase/carboxymuconolactone decarboxylases, which appear to exhibit antioxidant activity	According to homology could be involved in an alternative metabolic pathway; may also be involved in resistance to oxidative stress	Over-represented	Lone, Unique
			yceC	27% (WW-specific)	0.5	0	1	resistance (oxidative stress)	-	-	Stress response protein SCP2	WP_242379090.1	putative protein found across Enterobacteria that shares homology with TerZ (COG2310) and TerD (cd06974, pfam02342)-like stress response proteins	Putative stress protein that may play a role in oxidative stress responses	Over-represented	Lone, Unique
			group_30472	41% (WW-specific)	0.75	0	1	unknown function	lipid metabolism (fatty acids) resistance (oxidative stress)	-	hypothetical protein	MBA8016697.1	putative protein found across Enterobacteria that contains conserved domains belonging to the PRK08177 superfamily, which is associated with SDR family oxidoreductases	According to homology could encode for a putative dehydrogenase or oxidoreductase that could either be involved in fatty acid metabolism or protection against oxidative stress	Over-represented	Lone, Unique
			group_30473	41% (WW-specific)	0.75	0	1	unknown function	lipid metabolism (fatty acids) resistance (oxidative stress)	-	hypothetical protein	EEZ9841057.1	putative protein found across Enterobacteria that contains conserved domains belonging to the PRK08177 superfamily, which is associated with SDR family oxidoreductases, including the carb_red_sniffer_like_SDR_c (cd05325) superfamily of oxidoreductases; the 3oxo_ACP_reduc (TIGR01830) superfamily, which encodes for a 3-oxoacyl-[ACP] reductase involved in fatty acid biosynthesis; and DltE (COG0300)-…	According to homology could encode for a putative dehydrogenase or oxidoreductase that could either be involved in fatty acid metabolism or protection against oxidative stress	Over-represented	Lone, Unique
			group_12945	27% (WW-specific)	0.5	0	1	unknown function	nucleotide metabolism (deoxyribonucleotides) sulfur metabolism resistance (oxidative stress)	-	hypothetical protein	VVZ51608.1	putative protein found across purple photosynthetic bacteria that shares homology with YbbN (COG3118)-like thioredoxin proteins (PRK10996, TIGR01068, pfam00085) and other TRX family proteins (cd02947)	According to homology could encode for a putative thioredoxin involved in many cellular processes, including deoxyribonucleotide synthesis, repair of oxidatively damaged proteins, protein folding, sulfur metabolism, and redox homeostasis	Over-represented	Lone, Unique
			group_21240	0.73	0.9	0.53	1	unknown function	resistance (DNA-damaging stimuli, oxidative stress, reactive oxygen species)	-	8-oxoguanine deaminase	WP_001112072.1	putative hydrolase found across Enterobacteria that exhibits homology to HutF (PRK09229, TIGR02022)-like fomiminoglutamate deiminases, metallo-dependent hydrolases (cd01313), and SsnA (COG0402)-like cytosine/adenosine deaminases	According to homology could encode for an 8-oxoguanine deaminase involved in cellular responses to reactive oxygen species and DNA damaging stimuli	Over-represented	Lone, Unique
			group_35383	38% (WW-specific)	0.7	0	1	unknown function	resistance (oxidative stress, osmotic stress)	-	hypothetical protein	WP_021140466.1	putative protein found across Bacteria that shares homology with OsmC (pfam02566)-like stress proteins and YcaO (TIGR03549)-like proteins	According to homology could encode for a putative osmotically-induced peroxiredoxin with a predilection for organic hydroperoxides that is involved in responses against oxidative stress	Over-represented	Lone, Unique
			group_16010	0.32	0.05	0.65	1	unknown function	resistance (chlorine)	-	hypothetical protein	WP_125086146.1	putative protein found across Enterobacteria that shares homology with YhdJ (pfam01555)-like DNA methyltransferases (pfam01555, PRK11524)	According to homology could encode for a putative DNA methyltransferase that has been associated with increased resistance to hypochlorous acid	Over-represented	Lone, Unique
			futA1	30% (MP-specific)	0	0.65	1	iron sequestration	resistance (oxidative stress)	"ion transport" "iron ion homeostasis"	Iron uptake protein A1	WP_101701033.1	putative iron uptake protein found across Enterobacteria that shares homology with FutA (cd13542) and AfuA (COG1840)-like iron transport system proteins (TIGR03261)	Major iron-binding protein that is involved in iron uptake; may also be associated with protection against oxidative damage under iron-limiting growth conditions	Over-represented	Lone, Unique
			group_23676	30% (MP-specific)	0	0.65	1	unknown function	resistance (oxidative stress)	-	hypothetical protein	UYO67645.1	putative protein found across Enterobacteria that shares homology with GlcG (COG3193)-like uncharacterized proteins (PRK09732) and heme degrading proteins (pfam03928)	According to homology could encode for a putative protein that may be invovled in heme degradation under conditions of oxidative stress	Over-represented	Lone, Unique
			group_30681 (stiP)	27% (WW-specific)	0.5	0	1	resistance (oxidative stress)	-	"cell morphogenesis" "protein autoprocessing"	Cysteine protease StiP	WP_229570188.1	putative protein found across Enterobacteria that contains a conservd PELOTA RNA binding domain (pfam15608) that shares homology with PRTases (pfam11202) involved in the biosynthesis of a ribo-nucleoside involved in Ter stress responses	Cysteine protease that may play a role in regulating cell morphology in response to stressful conditions which likely cause oxidative damage	Over-represented	Variant
			msrA3	41% (WW-specific)	0.75	0	1	resistance (oxidative stress)	-	"cellular response to oxidative stress" "protein repair" "response to oxidative stress"	Peptide methionine sulfoxide reductase MsrA 3	WP_234975304.1	putative protein found across Proteobacteria that contains conserved domains belonging to the PMSR (pfam01625)/msrA (COG0225, PRK13014, TIGR00401) superfamilies, which are associated with enzymes involved in repairing damaged proteins and protein turnover	Peptide methionine sulfoxide reductase that functions as a repair enzyme for proteins that have been inactivated by oxidation via a reversible oxidation-reduction of methionine sulfoxide in proteins to methionine	Over-represented	Variant
			group_5963 (bshB1)	0.35	0.65	0	0.93	cofactor metabolism (bacillithiol)	resistance (oxidative stress, reactive electrophilic species, antibiotics)	"bacillithiol biosynthetic process"	hypothetical protein	MBB7253996.1	putative protein found across Enterobacteria that shares homology with LmbE (COG2120)-like N-acetylglucosaminyl deacetylases, BshB1 (TIGR04001)-like bacillithiol biosynthesis deacetylases, and GlcNAc-PI de-N-acetylases (pfam02585)	Putative protein involved in bacillithiol biosynthesis, which appears to contribute to resistance against oxidative and electrophilic stressors; catalyzes the second step of the pathway, the deacetylation of N-acetylglucosaminylmalate to glucosamine malate	Over-represented	Variant
			group_6511 (cdr)	38% (WW-specific)	0.7	0	1	sulfur metabolism (disulfides)	resistance (oxidative stress)	"cell redox homeostasis"	Coenzyme A disulfide reductase	WP_259638498.1	putative reductase found across Enterobacteria that shares homology with CoA-disulfide reductases (TIGR03385, PRK09564, COG0446) and RclA-like pyridine nucleotide-disulfide or reactive chlorine reductases (pfam07992, NF040477)	Coenzyme A disulfide reductase that reduces various disfulfide substrates	Over-represented	Variant
			group_23875 (msrA3)	30% (MP-specific)	0	0.65	1	resistance (oxidative stress)	-	"cellular response to oxidative stress" "protein repair" "response to oxidative stress"	Peptide methionine sulfoxide reductase MsrA 3	WP_115456044.1	putative protein found across Proteobacteria that shares homology with PMSR (pfam01625)/msrA (COG0225, TIGR00401) methionine sulfoxide reductase proteins (PRK05550)	Peptide methionine sulfoxide reductase that functions as a repair enzyme for proteins that have been inactivated by oxidation via a reversible oxidation-reduction of methionine sulfoxide in proteins to methionine	Over-represented	Variant
			cdr	0.49	0.15	0.88	1	sulfur metabolism (disulfides)	resistance (oxidative stress)	"cell redox homeostasis"	Coenzyme A disulfide reductase	ASG52460.1	putative protein found across Enterobacteria that shares homology with CoA-disulfide reductases (TIGR03385, PRK13512)	CoA-disulfide reductase that reduces various disfulfide substrates, but is unable to reduce oxidized glutathione, cystine, pantethine, or peroxides	Over-represented	Variant
			group_7951 (iprA)	0.05	0.1	0	0.37	resistance (oxidative stress)	-	"cellular biosynthetic process" "organic substance biosynthetic process" "response to oxidative stress"	Inhibitor of hydrogen peroxide resistance	WP_001317653.1	putative protein found across Gammaproteobacteria that contains a conserved HTH domain (pfam15977) that shares homology with IprA (PRK11832)-like hydrogen peroxide resistance inhibitor proteins	Protein involved in oxidative stress resistance	Under-represented	Variant
			rclA	0.05	0.1	0	0.11	resistance (chlorine)	-	"cell redox homeostasis" "response to hypochlorite"	putative pyridine nucleotide-disulfide oxidoreductase RclA	WP_114151895.1	putative protein found across Gammaproteobacteria that shares homology with pyridine nucleotide-disulfide oxidoreductases (PRK08010), RclA (NF040477)-like reactive chlorine resistance oxidoreductases, Lpd (COG1249)-like pyruvate/2-oxoglutarate dehydrogenase dihydrolipoamide dehydrogenase subunit proteins (TIGR01350), and pyridine nucleotide-disulphide oxidoreductase (pfam07992)	Putative pyridine nucleotide-disulfide oxidoreductase probably involved in resistance against reactive chlorine species	Under-represented	Variant
			rclR	0.03	0.05	0	0.11	resistance (chlorine)	-	"positive regulation of DNA-templated transcription" "regulation of cellular organohalogen metabolic process"	RCS-specific HTH-type transcriptional activator RclR	WP_159198362.1	putative transcriptional regulator found across Enterobacteria that contains a conserved HTH domain (pfam12833) that shares homology with RclR (NF040475), YkgD (cd06995), AraC (COG2207, smart00342), FtrA (PRK09393), and RobA (NF012228)-like transcriptional regulators	RCS-specific HTH-type transcriptional activator involved in reactive chlorine species stress resistance; upregulates, in response to hypochlorous acid, the expression of three genes essential for survival of RCS stress (rclA, rclB and rclC) and its own expression	Under-represented	Variant
		Heavy Metals	arsB_1	0.38	0.7	0	0.99	resistance (heavy metals)	-	"antimonite transport" "arsenite transport" "response to arsenic-containing substance"	Arsenical pump membrane protein	WP_019843127.1	putative pump membrane protein found across Bacteria that shares homology with ArsB (PRK15445, TIGR00935, pfam02040, cd01118, COG1055) arsenical efflux pump proteins	Arsenical pump membrane protein involved in arsenical resistance that is thought to form the channel of an arsenite pump	Over-represented	Duplicate
			arsC_1	0.38	0.7	0	0.99	resistance (heavy metals)	-	"response to arsenic-containing substance"	Arsenate reductase	WP_247190671.1	putative reductase found across Bacteria that shares homology with ArsC (cd03034, TIGR00014, COG1393, pfam03960)-like arsenate reductases (PRK10026)	Arsenic reductase that catalyzes the reduction of arsenate to arsenite	Over-represented	Duplicate
			cusB_1	0.84	0.8	0.88	0.89	resistance (heavy metals)	-	"copper ion export" "copper ion transmembrane transport" "response to copper ion" "response to silver ion" "response to toxic substance" "silver ion transmembrane transport" "silver ion transport"	Cation efflux system protein CusB	WP_115197962.1	putative cation efflux protein found across Gammaproteobacteria that shares homology with CusB (PRK09783)-like copper/silver efflux system proteins, HlyD (pfam16576)-like membrane fusion proteins, and AcrA (COG0845)-like multidrug efflux proteins (TIGR01730)	Cation efflux system that confers resistance to heavy metals, including copper and silver	Over-represented	Duplicate
			cusS_1	0.73	0.7	0.76	0.89	resistance (heavy metals)	-	"cellular response to copper ion" "cellular response to silver ion" "peptidyl-histidine phosphorylation" "phosphorelay signal transduction system" "phosphorylation" "signal transduction"	Sensor histidine kinase CusS	WP_241226007.1	putative sensor histidine kinase (smart00387, cd00075, pfam02518, NF038348) found across Gammaproteobacteria that shares homology with copper/silver and heavy metal sensor kinases (PRK09835, TIGR01386), and VicK (COG5002, NF033093), BaeS (NF012163), WalK (NF033092), AdeS (NF012226), HrmK (NF038297), ArsS (NF038389) and MalK (NF038334)-like sensor kinases	Sensor histidine kinase that acts as a member of the two-component regulatory system CusS/CusR involved in response to copper and silver through serving as a copper/silver ion sensor	Over-represented	Duplicate
			group_11983 (cusR_1)	0.51	0.6	0.41	1	resistance (heavy metals)	-	"phosphorelay signal transduction system" "positive regulation of gene expression" "regulation of DNA-templated transcription" "response to copper ion"	Transcriptional regulatory protein CusR	WP_000697966.1	putative metal-responding HTH-type transcriptional regulator (pfam00072, smart00862) found across Gammaproteobacteria that shares homology with CusR (PRK09836, cd19935)/OmpR (COG0745)-like transcriptional regulators; also sharse homology with other response regulators including CopR (TIGR01387), YycF (NF040534), AdeR (NF012227), ActR (NF033791), and HrmK (NF038297)	According to homology could encode for a transcriptional regulator involved in mediating resistance to elevated copper and silver ions	Over-represented	Duplicate
			group_14293 (cusF_1)	0.35	0.55	0.12	1	resistance (heavy metals)	-	"copper ion export" "copper ion transmembrane transport" "response to copper ion" "response to silver ion" "response to zinc ion" "response to toxic substance" "silver ion transmembrane transport"	Cation efflux system protein CusF	WP_139497467.1	putative cation efflux protein found across Gammaproteobacteria that shares homology with CusF (COG5569, pfam11604)-like periplasmic proteins involved in copper efflux systems (PRK09838)	Periplasmic component of a cation efflux system that mediates resistance against copper and silver (and potentially zinc)	Over-represented	Duplicate
			group_4310 (cusC_1)	0.46	0.3	0.65	0.99	resistance (heavy metals)	-	"copper ion export" "copper ion transmembrane transport" "response to copper ion" "response to silver ion" "response to toxic substance" "silver ion transmembrane transport" "silver ion transport"	Cation efflux system protein CusC	WP_115905427.1	putative efflux system protein (pfam02321) found across Enterobacteria that shares homology with copper efflux transporter proteins (PRK09837), AdeK (NF033143)-like multidrug efflux transporter proteins, TolC (COG1538)-like outer membrane proteins, and NodT (TIGR01845)-like efflux transporter proteins	Copper efflux system protein that forms pores that allow the passive diffusion of cations across the outer membrane, mediating resistance to copper and silver	Over-represented	Duplicate
			cusF_1	0.54	0.25	0.88	0.89	resistance (heavy metals)	-	"copper ion export" "copper ion transmembrane transport" "response to copper ion" "response to silver ion" "response to zinc ion" "response to toxic substance" "silver ion transmembrane transport"	Cation efflux system protein CusF	WP_139497467.1	putative cation efflux protein found across Gammaproteobacteria that shares homology with CusF (COG5569, pfam11604)-like periplasmic copper binding proteins (PRK09838)	Cation efflux system protein that mediates resistance to copper and silver	Over-represented	Duplicate
			cusR_1	0.54	0.25	0.88	0.89	resistance (heavy metals)	-	"phosphorelay signal transduction system" "positive regulation of gene expression" "regulation of DNA-templated transcription" "response to copper ion"	Transcriptional regulatory protein CusR	WP_266153535.1	putative transcriptional regulatory protein (smart00862) found across Gammaproteobacteria that shares homology with CusR (PRK09836, cd19935)-like heavy metal response regulator proteins (TIGR01387), and OmpR (COG0745), YycF (NF040534), AdeR (NF012227), ActR (NF033791) and HrmK (NF038297)-like response regulators (pfam00072)	According to homology could encode for a transcriptional regulator involved in mediating resistance to elevated copper and silver ions	Over-represented	Duplicate
			cusB_4	0.32	0.05	0.65	1	resistance (heavy metals)	-	"copper ion export" "copper ion transmembrane transport" "response to copper ion" "response to silver ion" "response to toxic substance" "silver ion transmembrane transport" "silver ion transport"	Cation efflux system protein CusB	WP_193115523.1	putative protein found across Gammaproteobacteria that shares homology with cusB (PRK09783, pfam16576)-like copper/silver efflux proteins, and ACR family (COG0845) and RND family (TIGR01730) multidrug efflux proteins	Cation efflux system that confers resistance to heavy metals, including copper and silver	Over-represented	Duplicate
			cusF_4	0.24	0.05	0.47	1	resistance (heavy metals)	-	"copper ion export" "copper ion transmembrane transport" "response to copper ion" "response to silver ion" "response to zinc ion" "response to toxic substance" "silver ion transmembrane transport"	Cation efflux system protein CusF	WP_139497467.1	putative cation efflux protein found across Gammaproteobacteria that shares homology with CusF (COG5569, pfam11604)-like periplasmic proteins involved in copper efflux systems (PRK09838)	Periplasmic component of a cation efflux system that mediates resistance against copper and silver (and potentially zinc)	Over-represented	Duplicate
			cueR_1	30% (MP-specific)	0	0.65	1	resistance (heavy metals)	-	"DNA-templated transcription" "positive regulation of DNA-templated transcription"	HTH-type transcriptional regulator CueR	BBI73627.2	putative transcriptional regulator found across Gammaproteobacteria that shares homology to CadR (TIGR02047, cd04784), ZntR (PRK09514), MerR (smart00422, pfam09278), and SoxR (COG0789)-like transcriptional regulators	HTH-type transcriptional regulator that regulates the transcription of the copA and cueO genes in response to increasing copper concentrations for copper resistance	Over-represented	Duplicate
			pcoE_2	30% (MP-specific)	0	0.65	1	resistance (heavy metals)	-	-	putative copper-binding protein PcoE	WP_096250905.1	putative copper binding protein found across Enterobacteria that contains no conserved functional domains	Copper-binding protein that may be required for the copper-inducible expression of copper resistance	Over-represented	Duplicate
			bhsA_4	30% (MP-specific)	0	0.65	1	adhesion and biofilm formation (regulation of biofilm formation) resistance (heavy metals)	-	"single-species biofilm formation"	Multiple stress resistance protein BhsA	WP_159762104.1	putative stress resistance protein found across Enterobacteria that shares homology with uncharacterized PRK10259-family proteins and YhcN (NF033776)-like peroxide and acid stress response proteins	Stress resistance protein that appears to reduce the permeability of the outer membrane to copper, and also seems to be involved in the regulation of biofilm formation	Over-represented	Duplicate
			ygiW_3*	27% (MP-specific)	0	0.59	1	resistance (heavy metals, oxidative stress)	adhesion and biofilm formation	"cellular response to cadmium ion" "cellular response to hydrogen peroxide" "single-species biofilm formation on inanimate substrate"	Protein YgiW	WP_142255031.1	putative protein found across Enterobacteria that contains a conserved BOF domain (pfam04076) that shares homology with YdeI (PRK10053, COG3111, NF033674)-like stress tolerance proteins and uncharacterized TIGR00156 family proteins	Protein that appears to be involved in cellular responses to hydrogen peroxide and cadmium stress	Over-represented	Duplicate
			silE_1	0.7	0.65	0.76	0.91	resistance (heavy metals)	-	-	Silver-binding protein SilE	QNT36396.1	putative silver-binding protein found across Enterobacteria that contains no conserved functional domains	Silver-binding protein that acts as a component of the sil cation-efflux system that confers resistance to silver	Over-represented	Duplicated Variant
			silE_2	0.78	0.85	0.71	0.89	resistance (heavy metals)	-	-	Silver-binding protein SilE	WP_001023258.1	putative silver-binding protein found across Gammaproteobacteria that contains no conserved functional domains	Silver-binding protein that acts as a component of the sil cation-efflux system that confers resistance to silver	Over-represented	Duplicated Variant
			pcoC_2	24% (MP-specific)	0	0.53	1	resistance (heavy metals)	-	"copper ion transport" "responses to copper ion"	Copper resistance protein C	WP_019843140.1	putative protein found across Gammaproteobacteria that shares homology with CopC (NF033814, PRK10301, pfam04234, COG2372)-like copper resistance proteins	Copper resistance protein that mediates copper resistance by sequestering copper in the periplasm along with the copper-binding protein CopA	Over-represented	Duplicated Variant
			silE_4	19% (MP-specific)	0	0.41	1	resistance (heavy metals)	-	-	Silver-binding protein SilE	WP_001023258.1	putative silver-binding protein found across Gammaproteobacteria that contains no conserved functional domains	Silver-binding protein that acts as a component of the sil cation-efflux system that confers resistance to silver	Over-represented	Duplicated Variant
			copB_2	27% (MP-specific)	0	0.59	1	resistance (heavy metals)	-	"cellular copper ion homeostasis"	Copper resistance protein B	WP_176478416.1	putative protein found across Gammaproteobacteria that shares homology with CopB (pfam05275) and PcoB (COG3667)-like copper resistance proteins	Copper resistance protein that possibly mediates copper resistance by its sequestration in the outer membrane	Over-represented	Duplicated Variant
			group_7401	0.95	0.9	1	0.92	unknown function	recombination (transposase) resistance (heavy metals)	-	hypothetical protein	VCZ25795.1	putative protein found across Enterobacteria that shares homology with TniQ (pfam06527)-like transposition proteins	According to homology could encode for a putative transposition protein involved in the transposition of the mercury-resistance transposon Tn5053	Over-represented	Lone, Shared
			group_15551	0.38	0.7	0	0.99	unknown function	resistance (heavy metals)	-	hypothetical protein	WP_109544767.1	putative reductase found across Proteobacteria that shares homology with ArsR (PRK10141, NF033788, COG0640, smart00418, cd00090, pfam01022) and SdpR (NF033789)-like transcriptional regulators	According to homology could encode for a transcriptional repressor that responds to arsenic, antimony, bismuth, as well as arsenate ions	Over-represented	Lone, Shared
			group_28529	0.35	0.65	0	0.99	unknown function	resistance (heavy metals)	-	hypothetical protein	WP_097293769.1	putative protein found across Proteobacteria that shares homology with ArsA (TIGR04291, pfam02374, cd02035, COG0003)-like arsenical pump ATPases	According to homology could encode for a putative arsenical pump ATPase that catalyzes the extrusion of arsenite, antimonite and arsenate ions for arsenical resistance	Over-represented	Lone, Shared
			group_30684	27% (WW-specific)	0.5	0	1	unknown function	resistance (heavy metals, xenobiotic substances)	-	hypothetical protein	WP_125291404.1	putative protein found across Enterobacteria that shares homology with ATP-grasp proteins involved in the Ter biosynthetic pathway (pfam15632) and carbamoyl phosphate synthase-like proteins (PRK12767)	According to homology could encode for a putative protein that could be involved in the biosynthesis of a ribo-nucleoside involved in Ter-like stress responses	Over-represented	Lone, Unique
			group_30683	27% (WW-specific)	0.5	0	1	unknown function	resistance (heavy metals, xenobiotic substances)	-	hypothetical protein	WP_257759146.1	putative protein found across Enterobacteria that contains a conserved TRSP domain (pfam12500) that shares homology with PRTases (pfam15609) involved in the biosynthesis of a ribo-nucleoside involved in Ter stress responses	According to homology could encode for a putative PRTase that could be involved in the biosynthesis of a ribo-nucleoside involved in Ter-like stress responses	Over-represented	Lone, Unique
			group_18355	46% (WW-specific)	0.85	0	1	unknown function	resistance (heavy metals)	-	hypothetical protein	WP_001087807.1	putative protein found across Proteobacteria shares homology with MerE (PRK13747, pfam05052)-like mercury resistance proteins	According to homology could encode for a broad-spectrum mercury transporter protetein that is involved in mercuric resistance	Over-represented	Lone, Unique
			group_18357	46% (WW-specific)	0.85	0	1	unknown function	resistance (heavy metals)	-	hypothetical protein	WP_088765935.1	putative transcriptional regulator found across Enterobacteria that shares homology with MerD (pfam13411, smart00422, cd01111), MerR (smart00422), and SoxR (COG0789) family transcriptional regulators	According to homology could encode for a transcriptional regulator involved in mediating resistance against various stressors, including mercury ions	Over-represented	Lone, Unique
			group_30686	27% (WW-specific)	0.5	0	1	unknown function	resistance (heavy metals)	-	hypothetical protein	RCS15667.1	putative protein found across Enterobacteria that shares homology with TerA (COG4110), TerD (cd06974, pfam02342), and TerZ (COG2310)-like stress response proteins	According to homology could encode for a putative protein that could be involved in tellurium resistance	Over-represented	Lone, Unique
			group_30687	27% (WW-specific)	0.5	0	1	unknown function	resistance (heavy metals)	-	hypothetical protein	AAR07675.1	putative protein found across Enterobacteria that shares homology with TerB (COG3793)-like tellurite resistance proteins	According to homology could encode for a putative protein that could be involved in tellurium resistance	Over-represented	Lone, Unique
			group_30690	27% (WW-specific)	0.5	0	1	unknown function	resistance (heavy metals)	-	hypothetical protein	WP_220766534.1	putative protein found across Enterobacteria that contains a conserved vWA domain (pfam10138) that shares homology with TerD (cd06974, pfam02342), and TerZ (COG2310)-like stress response proteins	According to homology could encode for a putative protein that could be involved in tellurium resistance	Over-represented	Lone, Unique
			group_26781	24% (WW-specific)	0.45	0	1	unknown function	resistance (heavy metals)	-	hypothetical protein	WP_121813792.1	putative protein found across Enterobacteria that shares homology with TerB (COG3793, cd07176, pfam05099)-like tellurite resistance proteins	According to homology could encode for a putative protein that could be involved in tellurium resistance	Over-represented	Lone, Unique
			csoR	27% (MP-specific)	0	0.59	1	resistance (heavy metals)	-	"negative regulation of DNA-templated transcription" "response to copper ion" "response to silver ion"	Copper-sensing transcriptional repressor CsoR	WP_223339748.1	putative transcriptional regulator found across Bacteria that shares homology with NreA (cd10154) and FrmR (COG1937)-like transcriptional regulators (pfam02583)	Copper-sensitive transcriptional repressor that has a key role in copper homeostasis and cellular responses to increasing concentrations of copper inside the cell, which can be highly toxic	Over-represented	Unique
			group_23659	30% (MP-specific)	0	0.65	1	unknown function	resistance (heavy metals)	-	hypothetical protein	WP_125086390.1	putative protein found across Bacteria that shares homology with CzcD (COG1230)-like cation efflux proteins (pfam01545)	According to homology could encode for a putative cation efflux protein that mediates a low-level of resistance to various metal cations including zinc, cobalt, copper, and nickel through their efflux from the cytoplasm into the periplasm	Over-represented	Lone, Unique
			group_23852	27% (MP-specific)	0	0.59	1	unknown function	resistance (heavy metals)	-	hypothetical protein	WP_151467698.1	putative protein found across Enterobacteria that shares homology with RcnA (PRK10019, COG2215)-like nickel/cobalt efflux transporters	According to homology could encode for a putative efflux protein for nickel and cobalt	Over-represented	Lone, Unique
			merP	49% (WW-specific)	0.9	0	1	resistance (heavy metals)	-	"mercury ion binding" "mercury ion transmembrane transporter activity" "mercuric resistance" "metal ion binding"	Mercuric transport protein periplasmic component	WP_258421162.1	putative heavy metal-associated protein (cd00371, pfam00403) found across Bacteria that shares homology with MerP (TIGR02052, NF033556, NF033553)-like periplasmic components of mercuric transport systems and CopZ (COG2608, NF033795, NF033794)-like copper chaperones	Periplasmic or chaperone component of a mercuric transport system that is involved in the transport and detoxification of toxic heavy metals, including mercury or copper	Over-represented	Variant
			merC	49% (WW-specific)	0.9	0	1	resistance (heavy metals)	-	"mercury ion transmembrane transporter activity" "metal ion binding" "mercuric resistance"	Mercuric transport protein MerC	WP_136409401.1	putative transporter found across Enterobacteria that shares homology with MerC (PRK13755)-like organomercurial transporters	Transport protein component of a mercuric transport system that is involved in the uptake and detoxification of mercuric ions	Over-represented	Variant
			pcoE	0.95	0.9	1	0.89	resistance (heavy metals)	-	-	putative copper-binding protein PcoE	WP_096250905.1	putative copper-binding protein found across Enterobacteria that contains no conserved functional domains	Copper-binding protein that may be required for the copper-inducible expression of copper resistance	Over-represented	Variant
			pcoC	0.81	0.85	0.76	0.89	resistance (heavy metals)	-	"copper ion transport" "responses to copper ion"	Copper resistance protein C	WP_019843140.1	putative protein found across Gammaproteobacteria that shares homology with CopC (NF033814, PRK10301, pfam04234, COG2372)-like copper resistance proteins	Copper resistance protein that mediates copper resistance by sequestering copper in the periplasm along with the copper-binding protein CopA	Over-represented	Variant
			copD	0.86	0.85	0.88	0.88	resistance (heavy metals)	-	"copper ion transport"	Copper resistance protein D	SVJ77797.1	putative protein found across Enterobacteria that shares homology with CopD (NF033808) and PcoD (COG1276) copper resistance proteins	Copper resistance protein that appears to be involved in copper resistance through mediating copper uptake in conjunction with CopC	Over-represented	Variant
			merT	43% (WW-specific)	0.8	0	1	resistance (heavy metals)	-	"mercuric resistance" "mercury ion transmembrane transporter activity"	Mercuric transport protein MerT	WP_001294656.1	putative transporter protein found across Bacteria that shares homology to MerT-like mercuric transport protein (pfam02411, PRK13751, NF033556)	Mercuric transport protein that appears to transfer mercuric ions from the periplasmid mercury ion-binding MerP to mercuric reductase to confer resistance to mercury ions	Over-represented	Variant
			merR	43% (WW-specific)	0.8	0	1	resistance (heavy metals)	-	"response to mercury ion"	Mercuric resistance operon regulatory protein	WP_001166628.1	putative transcriptional regulator found across Bacteria that contains shares homology with the MerR (smart00422, TIGR02051, PRK13752, pfam13411, cd04783) superfamily of transcrptional regulators, which is associated with mercury resistance, including the SoxR (COG0789) transcriptional regulator, associated with the superoxide response	Transcriptional regulator involved in the mercuric-dependent induction of the mercury resistance operon	Over-represented	Variant
			copB	0.76	0.8	0.71	0.89	resistance (heavy metals)	-	"cellular copper ion homeostasis"	Copper resistance protein B	WP_176478416.1	putative protein found across Gammaproteobacteria that shares homology with CopB (pfam05275) and PcoB (COG3667)-like copper resistance proteins	Copper resistance protein that possibly mediates copper resistance by its sequestration in the outer membrane	Over-represented	Variant
			copR	0.84	0.7	1	0.96	resistance (heavy metals)	-	"DNA-templated transcription" "positive regulation of DNA-templated transcription"	Transcriptional activator protein CopR	WP_001188931.1	putative transcriptional activator (smart00862) found across Enterobacteria that shares homology with CopR (TIGR01387), CusR (PRK09836, cd19935), OmpR (COG0745), YycF (NF040534), AdeR (NF012227), ActR (NF033791), and HrmK (NF038297)-like response regulator proteins (pfam00072)	Transcriptional activator that detects cytoplasmic copper stress and activates transcription of copper resistance genes in response to increasing copper concentrations	Over-represented	Variant
			arsD	0.35	0.65	0	0.99	resistance (heavy metals)	-	"negative regulation of DNA-templated transcription" "response to arsenic-containing substance"	Arsenical resistance operon trans-acting repressor ArsD	EIW0408000.1	putative repressor found across Enterobacteria that shares homology with ArsD (pfam06953)-like arsenical resistance operon trans-acting repressor proteins	Arsenical resistance operon trans-acting repressor involved in arsenical resistance	Over-represented	Variant
			group_4813 (sasA)	0.41	0.65	0.12	0.99	resistance (heavy metals)	-	"cellular response to copper ion" "cellular response to silver ion" "peptidyl-histidine phosphorylation" "phosphorelay signal transduction system" "phosphorylation" "signal transduction"	Adaptive-response sensory-kinase SasA	PLN91176.1	putative sensory kinase found across Enterobacteria that shares homology with heavy metal sensor kinase proteins (TIGR01386)	Sensory kinase that may be involved in the regulation of proteins associated with heavy metal resistance efflux systems for copper and silver	Over-represented	Variant
			silP	0.57	0.6	0.53	0.95	resistance (heavy metals)	-	"zinc ion transport" "copper ion homeostasis"	Silver exporting P-type ATPase	WP_001372796.1	putative heavy metal transporting ATPase (cd02094, pfam19335) found across Gammaproteobacteria that shares homology with ZntA (COG2217, NF033775), CopA (PRK10671, TIGR01511)-like ATPases (pfam00122) and uncharacterized YHS proteins (COG3350, pfam04945)	Silver exporting P-type ATPase that confers resistance to silver; alternatively, could also confer resistance to other heavy metals including zinc, cadmium, lead, or copper	Over-represented	Variant
			arsA	0.3	0.55	0	0.99	resistance (heavy metals)	-	-	Arsenical pump-driving ATPase	WP_000696620.1	putative protein found across Enterobacteria that shares homology with ArsA (TIGR04291, cd02035, pfam02374, COG0003)-like arsenical pump-driving ATPases	Arsenical pump-driving ATPase that catalyzes the extrusion of arsenite, antimonite and arsenate, thereby conferring resistance against these toxic agents	Over-represented	Variant
			group_5507 (merA)	24% (WW-specific)	0.45	0	1	resistance (heavy metals)	-	"cell redox homeostasis" "detoxification of mercury ion"	Mercuric reductase	WP_172688391.1	putative protein found across purple photosynthetic bacteria that contains a conserved HMA domain (cd00371) that shares homology with MerA (TIGR02053)-like mercuric reductases (PRK13748), Lpd (COG1249)-like pyruvate/2-oxoglutarate dehydrogenase subunit proteins, RclA (NF040477)-like reactive chlorine resistance oxidoreductases, pyridine nucleotide-disulphide oxidoreductases (pfam07992), MerT/P (N…	Mercuric reductase involved in a mercury resistance system; appears to be responsible for volatilizing mercury as Hg0	Over-represented	Variant
			group_5506 (merA)	22% (WW-specific)	0.4	0	1	resistance (heavy metals)	-	"cell redox homeostasis" "detoxification of mercury ion"	Mercuric reductase	WP_172688391.1	putative protein found across purple photosynthetic bacteria that contains a conserved HMA domain (cd00371) that shares homology with MerA (TIGR02053)-like mercuric reductases (PRK13748), Lpd (COG1249)-like pyruvate/2-oxoglutarate dehydrogenase subunit proteins, RclA (NF040477)-like reactive chlorine resistance oxidoreductases, pyridine nucleotide-disulphide oxidoreductases (pfam07992), MerT/P (N…	Mercuric reductase involved in a mercury resistance system; appears to be responsible for volatilizing mercury as Hg0	Over-represented	Variant
			sasA	0.59	0.25	1	0.89	resistance (heavy metals)	-	"circadian rhythm"	Adaptive-response sensory-kinase SasA	SQO15118.1	putative sensor histidine kinase (smart00387, pfam02518, NF038348) found across Gammaproteobacteria that shares homology with copper/silver and heavy metal sensor kinases (PRK09835, TIGR01386), and VicK (COG5002, NF033093), BaeS (COG0642, NF012163), VanS (cd16923), WalK (NF033092), AdeS (NF012226), HrmK (NF038297), and ArsS (NF038389)-like sensor kinases	Sensory kinase that may be involved in the regulation of proteins associated with heavy metal resistance efflux systems for copper and silver	Over-represented	Variant
			silP_5	0.32	0.05	0.65	1	resistance (heavy metals)	-	"zinc ion transport" "copper ion homeostasis"	Silver exporting P-type ATPase	WP_148723315.1	putative ATPase (pfam00122) found across Enterobacteria that contains conserved YHS (pfam04945, COG3350) and heavy metal binding domains (pfam19335) that shares homology with ZntA (COG2217, NF033775) and CopA (PRK10671, TIGR01511, cd02094)-like heavy metal transporters	Silver exporting P-type ATPase that confers resistance to silver; alternatively, could also confer resistance to other heavy metals including zinc, cadmium, lead, or copper	Over-represented	Variant
		Heat Shock (incl. chaperones and heat shock resistance)	slyA_2	38% (WW-specific)	0.7	0	1	chaperone	resistance (acid shock, starvation) virulence amino acid metabolism (histidine)	"negative regulation of DNA-templated transcription initiation" "positive regulation of DNA-templated transcription" "positive regulation of DNA-templated transcription initiation" "regulation of DNA-templated transcription"	Transcriptional regulator SlyA	WP_228722688.1	putative transcriptional regulator found across Gammaproteobacteria with no conserved functional domains	Transcriptional regulator that appears to be involved in the activation of genes encoding molecular chaperones, starvation lipoproteins, proteins involved in acid resistance, and virulence genes and the repression of genes involved in histidine biosynthesis	Over-represented	Duplicate
			ftsH4_2	0.35	0.65	0	0.99	chaperone (protein quality control)	-	"negative regulation of peptidase activity" "protein catabolic process" "proteolysis"	ATP-dependent zinc metalloprotease FtsH 4	WP_243642203.1	putative protease found across Enterobacteria that shares homology with HflB (COG0465, PRK10733) and FtsH (TIGR01241, cd19501)-like metalloproteases	ATP-dependent zinc metallopeptidase that plays a role in the quality control of cytoplasmic and integral membrane proteins	Over-represented	Duplicate
			pphA_1	43% (WW-specific)	0.8	0	1	resistance (heat shock)	-	"response to temperature stimulus"	Serine/threonine-protein phosphatase 1	WP_124036208.1	putative serine/threonine-protein phosphatase (cd07424, PRK11439) that also shares homology with tetraphosphatases (TIGR00668), which are associated with signal transduction mechanisms, and phosphoesterases (pfam00149)	Serine/threonine-protein phosphatase that plays a key role in signaling protein misfolding via the CpxRA signaling transduction system; also modulates the phosphorylated status of various phosphoproteins, which can include chaperones	Over-represented	Duplicate
			clpP_1*	0.38	0.15	0.65	1	chaperone (degradation of misfolded proteins) resistance (heat shock, radiation)	-	"positive regulation of programmed cell death" "proteasomal protein catabolic process" "protein quality control for misfolded or incompletely synthesized proteins" "proteolysis" "response to heat" "response to radiation" "response to temperature stimulus"	ATP-dependent Clp protease proteolytic subunit	WP_158414457.1	putative protease found across Enterobacteria that shares homology with ClpP (cd07016, COG0740, pfam00574, PRK12551, TIGR00493)-like ATP-dependent serine proteases	Proteolytic subunit of an ATP-dependent protease that cleaves various proteins that is involved in the degradation of misfolded proteins (chaperone) and the liberation of sigma-E factors as part of extracytoplasmic stress response	Over-represented	Duplicate
			htpX_1	0.43	0.8	0	0.99	chaperone (protein quality control) resistance (heat shock)	-	"proteolysis" "response to temperature stimulus"	Protease HtpX	WP_050487753.1	putative protease found across Bacteria that shares homology with HtpX (cd07339, PRK01345, COG0501)-like M48 family heat shock and protease proteins (pfam01435)	Membrane-localized protease that is able to endoproteolytically degrade select membrane proteins, appearing to play a role in the quality control of integral membrane proteins	Over-represented	Duplicated Variant
			htpX_2	0.97	0.95	1	0.99	chaperone (protein quality control) resistance (heat shock)	-	"proteolysis" "response to temperature stimulus"	Protease HtpX	WP_115198094.1	putative protease found across Proteobacteria that shares homology with HtpX (cd07339, PRK01345, COG0501)-like M48 family heat shock and protease proteins (pfam01435)	Membrane-localized protease that is able to endoproteolytically degrade select membrane proteins, appearing to play a role in the quality control of integral membrane proteins	Over-represented	Duplicated Variant
			ftsH4	0.62	0.3	1	0.97	chaperone (protein quality control)	-	"negative regulation of peptidase activity" "protein catabolic process" "proteolysis"	ATP-dependent zinc metalloprotease FtsH 4	WP_175126659.1	putative metalloprotease found across Enterobacteria that shares homology with HflB (COG0465), FtsH (TIGR01241, CHL00176, cd19501), and M41 family (pfam01434) proteases and peptidases	Protease that appears to play a role in the quality control of integral membrane proteins	Over-represented	Duplicated Variant
			clpC	0.95	0.9	1	0.97	chaperone (processing and refolding of denatured proteins) resistance (heat shock)	-	-	ATP-dependent Clp protease ATP-binding subunit ClpC	WP_263307858.1	putative Clp protease found across Proteobacteria that contains a conserved AAA domain (pfam07724) that shares homology with ClpK (NF033606), ClpG (NF033607), ClpA (COG0542), ClpC (CHL00095), ClpV (TIGR03345) and ClpB (cd19499, smart01086) proteins	Clp protein that is part of a stress-induced multi-chaperone system involved in the recovery of the cell from heat-induced damage by processing denatured protein aggegates so they can resolubilize and refold properly	Over-represented	Shared
			group_8717	0.62	0.85	0.35	0.99	unknown function	chaperone (degradation of denatured proteins) resistance (heat shock, oxidative stress)	"chaperone-mediated protein folding" "protein folding" "protein quality control for misfolded or incompletely synthesized proteins" "proteolysis" "response to heat" "response to oxidative stress" "response to temperature stimulus"	hypothetical protein	WP_207231445.1	putative protein found across Gammaproteobacteria that shares homology with DegQ (COG0265), DegP (TIGR02037, PRK10942, cd00987), Trypsin-2 family (pfam13365), and MarP (NF033740)-like serine proteases	According to homology could encode for a putative periplasmic protease that acts as a chaperone at low temperatures but switches to a peptidase at higher temperatures and stressful conditions	Over-represented	Lone, Shared
			group_18383	0.65	0.9	0.35	0.99	unknown function	chaperone (maintenance of protein integrity) resistance (heat shock, oxidative stress)	-	hypothetical protein	WP_109538628.1	putative protein found across Proteobacteria that shares homology with IbpA (COG0071, PRK10743)-like and Hsp20 family (cd06464, pfam00011) heat shock chaperone proteins	According to homology could encode for a putative small heat shock protein that associates with aggregated proteins to stabilize and protect them from irreversible denaturation and extensive proteolysis during heat shock and oxidative stress	Over-represented	Lone, Shared
			group_18092	0.97	0.95	1	0.97	unknown function	chaperone (maintenance of protein integrity) resistance (heat shock, oxidative stress)	-	hypothetical protein	WP_044864724.1	putative protein found across Bacteria that shares homology with IbpA (COG0071)-like HSP20 family (pfam00011) heat shock proteins (cd06464)	According to homology could encode for a putative heat shock protein that associates with aggregated proteins to stabilize and protect them from irreversible denaturation and extensive proteolysis during heat shock and oxidative stress	Over-represented	Lone, Shared
			group_10954	0.7	0.75	0.65	0.99	unknown function	resistance (antibiotics, oxidative stress, heat shock)	-	hypothetical protein	WP_250192538.1	putative protein found across Enterobacteria that shares homology with MarR (pfam12802)-like repressor proteins	According to homology could encode for a putative repressor protein involved in the activation of both antibiotic resistance and oxidative stress genes	Over-represented	Lone, Shared
			group_15481	0.73	0.8	0.65	0.99	unknown function	chaperone (protein turnover)	-	hypothetical protein	WP_016247133.1	putative protein found across Enterobacteria that contains conserved MPN/JAB domains (cd08073, COG1310, pfam14464) that are associated with metalloenzymes and chaperone proteins	According to homology could encode for a putative protein that could be exhibit chaperone activity and be involved in protein turnover	Over-represented	Lone, Shared
			group_13658	0.38	0.7	0	0.91	unknown function	prophage protein (regulatory protein) resistance (heat shock)	-	hypothetical protein	EFE1073314.1	putative protein found across Enterobacteria that shares homology with phage cIII regulatory proteins (pfam08134)	According to homology could encode for a putative phage regulatory protein encoded by a cryptic lambda-like prophage that may regulate the expression of heat shock proteins	Over-represented	Lone, Shared
			group_6352	0.08	0.15	0	0.14	unknown function	resistance (cell envelope stress, heat shock, phage superinfection immunity)	-	hypothetical protein	WP_139726539.1	putative protein found across Enterobacteria that shares homology with PspA (pfam04012, COG1842)-like phage shock proteins	According to homology could encode for a putative stress protein that may play a significant role in the competition for survival under nutrient- or energy-limited conditions; it may also be required for membrane integrity, efficient translocation and maintenance of the proton motive force	Under-represented	Lone, Shared
			group_30478	32% (WW-specific)	0.6	0	1	unknown function	chaperone (protein turnover)	-	hypothetical protein	WP_001549120.1	putative protein found across Enterobacteria that shares homology with prokaryotic JAB and MPN proteins (smart00232, pfam14464, COG1310, cd08073)	According to homology could encode for a putative protein involved in protein turnover	Over-represented	Lone, Unique
			group_2346 (yfjS)	43% (WW-specific)	0.8	0	1	prophage protein	resistance (heat shock, cell envelope stress, antibiotics)	-	hypothetical protein	WP_213209554.1	putative protein found across Enterobacteria that contains conserved domains belonging to the YafY superfamily (COG2378) and HTH_DeoR superfamily (pfam08220), which are associated with transcriptional regulators	According to homology could encode for a putative inner membrane lipoprotein encoded by a cryptic CP4-6-like prophage that appears to induce the expression of degP, which encodes for a periplasmic protease involved in digestion of unfolded proteins as part of the Cpx two-component system involved in cell envelope stress responses	Over-represented	Lone, Unique
			group_21218	43% (WW-specific)	0.8	0	1	unknown function	resistance (heat shock)	-	hypothetical protein	WP_225383646.1	putative protein found across Gammaproteobacteria that contains conserved domains belonging to the PRK10236 superfamily, which encodes for an acidic protein msyB, and the YaaW superfamily (COG4735), which has no known function	According to homology could encode for a putative protein that appears to suppress a heat sensitive phenotype in secY mutants in E. coli	Over-represented	Lone, Unique
			group_23727	0.35	0.1	0.65	1	unknown function	chaperone (degradation of misfolded proteins) resistance (heat shock, extracytoplasmic stress)	-	hypothetical protein	WP_227666252.1	putative protein found across Enterobacteria that shares homology with serine dehydrogenase proteinases (pfam01972)	According to homology could encode for an archaeal ClpP-like serine dehydrogenase that may be involved in the degradation of misfolded proteins (chaperone) and the liberation of sigma-E factors as part of extracytoplasmic stress response	Over-represented	Lone, Unique
			group_23740	0.38	0.15	0.65	1	unknown function	chaperone (protein turnover)	-	hypothetical protein	WP_048965319.1	putative protein found across Enterobacteria that contains conserved MPN/JAB domains (cd08073, COG1310, pfam14464) that are associated with metalloenzymes and chaperone proteins	According to homology could encode for a putative protein that could be exhibit chaperone activity and be involved in protein turnover	Over-represented	Lone, Unique
			hhoB	32% (WW-specific)	0.6	0	1	chaperone (degradation of denatured proteins)	-	"proteolysis"	Putative serine protease HhoB	WP_236924322.1	putative protease found across Enterobacteria that shares homology with DegQ (COG0265), DegP (TIGR02037, PRK10942), MarP (NF033740), and trypsin (pfam13365, cd00987)-like serine proteases	Putative serine protease that could be involved in the degradation of transiently denatured and unfolded proteins that accumulate in the periplasm following stress conditions	Over-represented	Variant
			group_14438 (hspA)	22% (WW-specific)	0.4	0	1	chaperone (prevention of protein aggregation, protein refolding) resistance (heat shock)	sporulation	"sporulation resulting in formation of a cellular spore"	Spore protein SP21	EJO57389.1	putative spore protein found across Betaproteobacteria that shares homology with IbpA (COG0071)-like Hsp20 family (pfam00011, cd06464) small heat shock proteins	Putative spore protein that may act like a small heat shock protein that appears to play a role as chaperones that prevent protein aggregation and are important in proper protein refolding	Over-represented	Variant
			group_8135 (lsrR)	0.73	0.8	0.65	0.91	quorum sensing	resistance (heat shock)	"DNA-templated transcription" "positive regulation of DNA-templated transcription" "response to heat"	Transcriptional regulator LsrR	WP_213845790.1	putative transcriptional regulator found across Enterobacteria that contains a conserved sugar binding domain (pfam04198) and shares homology with LsrR (PRK15418) and DeoR (COG2390)-like trancriptional regulators	Transcriptional regulator that regulates the transcription of various genes involved in the transport of autoinducer 2 (AI-2), which is involved in quorum sensing	Over-represented	Variant
			hspA	0.62	0.3	1	0.97	chaperone (prevention of protein aggregation, protein refolding) resistance (heat shock)	sporulation	"sporulation resulting in formation of a cellular spore"	Spore protein SP21	EJO57389.1	putative spore protein found across Betaproteobacteria that shares homology with IbpA (COG0071)-like Hsp20 family (pfam00011, cd06464) small heat shock proteins	Small heat shock protein that appears to play a role as chaperones that prevent protein aggregation and are important in proper protein refolding	Over-represented	Variant
		Antibiotics	norG	0	0	0	0.46	resistance (antibiotics)	-	"alpha-amino acid metabolic process"	HTH-type transcriptional regulator NorG	WP_229493208.1	putative transcriptional regulator found across Enterobacteria that shares homology with MocR (COG1167), PtsJ (PRK15481), and GntR (smart00345)-like transcriptional regulators, aspartate aminotransferases (cd00609), MppQ (TIGR04461)-like enduracididine biosynthesis enzymes, and class I and II aminotransferases (pfam00155)	Transcriptional regulator that differentially regulates the expression of NorB and AbcA efflux pumps that confer resistance to antibiotics; appears to be positively associated with quinolone resistance, but negatively associated with resistance to methicillin, cefotaxime, penicillin G, and nafcillin	Under-represented	Absent
			kilR_1	0.7	0.75	0.65	0.99	prophage protein (killing protein)	cell growth and division (inhibition of cell division) resistance (antibiotics)	"cell cycle" "cell division" "negative regulation of cell division" "response to antibiotic"	Killing protein KilR	WP_265191616.1	putative protein found across Enterobacteria that shares homology with kil (PRK11354-like FtsZ inhibitor proteins	Killing protein that causes the inhibition of cell division and can also abolish the rod shape of the cells encoded by a cryptic Rac-like prophage	Over-represented	Duplicated Variant
			group_18488	0.86	0.8	0.94	0.99	unknown function	resistance (antibiotics, xenobiotic substances)	-	hypothetical protein	WP_251121968.1	putative protein found across Enterobacteria that shares homology with MdtA/MuxA (PRK11556)-like RND family (TIGR01730) efflux transporters	According to homology could encode for a putative protein involved in mediating resistance to antibiotics (or other xenobiotic substances) via efflux mechanisms	Over-represented	Lone, Shared
			group_12194	0.81	0.7	0.94	0.99	unknown function	resistance (antibiotics, xenobiotic substances)	-	hypothetical protein	WP_121909183.1	putative protein found across Enterobacteria that shares homology with TolC (COG1538)-like outer membrane efflux proteins (pfam02321)	According to homology could encode for a putative Outer membrane channel associated with various efflux systems involved in the export of antibiotics and other toxic substances	Over-represented	Lone, Shared
			group_12198	0.78	0.65	0.94	0.99	unknown function	resistance (antibiotics)	-	hypothetical protein	WP_001548177.1	putative protein found across Enterobacteria that contains a conserved biotinyl domain (pfam13533) and shares homology with MexX (PRK09578), MexC (NF033138), and EmrA (COG1566)-like RND family (TIGR01730) multidrug resistance efflux transporter proteins (COG1566)	According to homology could encode for a putative efflux transporter that could mediate the export of antibiotics	Over-represented	Lone, Shared
			group_10954	0.7	0.75	0.65	0.99	unknown function	resistance (antibiotics, oxidative stress, heat shock)	-	hypothetical protein	WP_250192538.1	putative protein found across Enterobacteria that shares homology with MarR (pfam12802)-like repressor proteins	According to homology could encode for a putative repressor protein involved in the activation of both antibiotic resistance and oxidative stress genes	Over-represented	Lone, Shared
			mexA	0	0	0	0.54	resistance (antibiotics)	-	"protein homooligomerization" "response to antibiotic"	Multidrug resistance protein MexA	WP_170692087.1	putative protein found across Enterobacteria that shares homology with AcrA (PRK15030, COG0845) and MexC (NF033138) multidrug efflux transporter proteins (TIGR01730), and HlyD (pfam00529)-like type I secretion system proteins	Periplasmic linker component of an efflux system that confers multidrug resistance	Under-represented	Lone, Shared
			group_17292	0.05	0.1	0	0.47	unknown function	resistance (antibiotics)	-	Putative multidrug export ATP-binding/permease protein	WP_097339898.1	putative transport protein (pfam00005) found across Enterobacteria that shares homology with MdlB (COG1132)-like multidrug transport proteins, MsbA (TIGR02204)-like lipid A transport proteins, MTABC3 (cd03249)-like mitochondrial proteins, DarD (NF038007)-like darobactin export proteins, RbbA (NF033858)-like ribosome-associated transporter proteins, OtrC (NF000106)-like oxytetracycline efflux prot…	According to homology could encode for a putative protein involved in a multidrug transport system	Under-represented	Lone, Shared
			yfeW	0.11	0.2	0	0.39	resistance (antibiotics)	-	"proteolysis"	Putative D-alanyl-D-alanine carboxypeptidase	WP_248790281.1	putative protein found across Enterobacteria that shares homology with periplasmic esterases (PRK03642), AmpC (COG1680), SFDC (NF038366), and PRC (NF038359)-like beta-lactamases, and LipE (NF038269)-like lipases	Putative D-alanyl-D-alanine carboxypeptidase that acts as a penicillin-binding protein with low DD-carboxypeptidase activity	Under-represented	Lone, Shared
			group_16046	0.7	0.75	0.65	1	unknown function	toxin-antitoxin system (toxin) resistance (antibiotics, establishment of persister state)	-	hypothetical protein	CAF2023658.1	putative toxin found across Bacteria that shares homology with various toxin components of various toxin-antitoxin systems, including YoeB (TIGR02116), ParE (pfam05016), and RelE (COG2026)	Putative toxin component of a type II toxin-antitoxin system that may exhibit RNAse activity; overexpression can exert a bacteriostatic effect that can lead to the establishment of antibiotic-tolerant persister states	Over-represented	Lone, Unique
			group_23746	30% (MP-specific)	0	0.65	1	unknown function	cell wall homeostasis (ECA biosynthesis) resistance (antibiotics, xenobiotic substances)	-	hypothetical protein	WP_001702369.1	putative protein found across Enterobacteria that shares homology with Wzx (cd13128)-like multidrug and toxic compound extrusion proteins and Rft proteins (pfam04506)	According to homology, could encode for a putative flippase involved in the assembly of enterobacterial common antigen; may also play a role in mediating multidrug resistance	Over-represented	Lone, Unique
			group_23854	27% (MP-specific)	0	0.59	1	unknown function	resistance (antibiotics)	-	hypothetical protein	WP_105604482.1	putative transporter protein (pfam05977) found across Enterobacteria that shares homology with H+ antiporter proteins (TIGR00900) and MefA (cd06173)-like macrolide efflux proteins	According to homology could encode for a putative efflux protein that could mediate resistance against macrolides	Over-represented	Lone, Unique
			yagE	0.95	0.9	1	0.92	organic acid salt metabolism (aldonic acid)	resistance (antibiotics)	"aldonic acid catabolic process"	Putative 2-dehydro-3-deoxy-D-gluconate aldolase YagE	WP_050488759.1	putative aldolase found across Enterobacteria that shares homology with DapA (COG0329, TIGR00674)-like dihydrodipicolinate synthetases (pfam00701, cd00408) and N-acetylneuraminate lyases (PRK04147)	2-dehydro-3-deoxy-D-gluconate aldolase involved in aldonic acid metabolism that also appears to play a role in mediating resistance against the antibiotics norfloxacin, ampicillin and streptomycin	Over-represented	Variant
			kilR	0.89	0.8	1	0.8	prophage protein (killing protein)	cell growth and division (inhibition of cell division) resistance (antibiotics)	"cell cycle" "cell division" "negative regulation of cell division" "response to antibiotic"	Killing protein KilR	WP_129541924.1	putative protein found across Enterobacteria that shares homology with kil (PRK11354)-like FtsZ inhibitor proteins	Killing protein that causes the inhibition of cell division and can also abolish the rod shape of the cells encoded by a cryptic Rac-like prophage	Over-represented	Variant
			ttgC	0	0	0	0.54	resistance (antibiotics)	substrate transport (other, organic solvents)	"response to antibiotic"	putative efflux pump outer membrane protein TtgC	WP_000946208.1	putative transport protein found across Enterobacteria that shares homology with TolC (COG1538)-like outer membrane efflux proteins (pfam02321) and copper/silver efflux proteins (PRK09837), AdeK (NF033143)-like multidrug efflux proteins, and NodT (TIGR01845)-like efflux transporters	Outer membrane component of a constitutive organic solvent efflux system that is involved in export of toluene, styrene, m-xylene, propylbenzene and ethylbenzene; also appears to export AMP and the antibiotics carbenicillin, nalidixic acid, chloramphenicol and tetracycline	Under-represented	Variant
			yedS	0	0	0	0.57	resistance (antibiotics)	-	"ion transmembrane transport"	Outer membrane protein YedS	WP_094314142.1	putative protein found across Enterobacteria that shares homology with PhoE (PRK10159) and OmpC (COG3203)-like outer membrane porins (pfam00267, cd00342)	Outer membrane protein that forms pores that allow passive diffusion of small molecules across the outer membrane; appears to play a role in resistance to carbapenems	Under-represented	Variant
			ompT	0.03	0.05	0	0.5	prophage protein resistance (antibiotics)	virulence	"proteolysis"	Protease 7	WP_077502143.1	putative protease found across Gammaproteobacteria that shares homology with OmpT (COG4571, pfam01278)-like omptin family outer membrane proteases (PRK10993)	Protease that can cleave T7 RNA polymerase, ferric enterobactin receptor proteins, antimicrobial peptides like protamine and other proteins; appears to be encoded by a cryptic DLP12-like prophage	Under-represented	Variant
			yafQ	0.05	0.1	0	0.5	toxin-antitoxin sytem (toxin)	adhesion and biofilm formation resistance (antibiotics) cell growth and division (plasmid maintenance via addiction system)	"mRNA catabolic process" "negative regulation of DNA-templated transcription" "regulation of growth" "response to antibiotic" "single-species biofilm formation"	mRNA interferase toxin YafQ	WP_000615974.1	putative toxin found across Enterobacteria that shares homology with YafQ (TIGR00053, pfam15738, COG3041)-like mRNA interferase toxins that also play a role in plasmid addiction systems	Toxin component of a type II toxin-antitoxin system that acts as a sequence-specific mRNA endoribonuclease that inhibits translation elongation and induces bacterial stasis; may also play a role in biofilm formation and plasmid addiction systems	Under-represented	Variant
		Detoxification (incl. resistance against generated toxic metabolic intermediates, resistance against xenobiotic substances, etc.)	paoA	0	0	0	0.54	organic aldehyde metabolism resistance (xenobiotic substances)	-	"aromatic compound catabolic process" "cellular detoxification of aldehyde"	Aldehyde oxidoreductase iron-sulfur-binding subunit PaoA	WP_000070673.1	putative protein found across Enterobacteria that contains a conserved 2Fe-2S domain (pfam01799) shares homology with aldehyde oxidoreductases (PRK11433), CoxS (COG2080) aerobic-type carbon monoxide dehydrogenases, and 4-hydroxybenzoyl-CoA reductases (TIGR03193)	Iron-sulfur-binding subunit of an aldehyde oxidoreductase that oxidizes aldehydes to their corresponding carboxylic acids with a preference for aromatic aldehydes; may also play a role in the detoxification of aldehydes to avoid cell damage	Under-represented	Absent
			paoB	0	0	0	0.5	organic aldehyde metabolism resistance (xenobiotic substances)	-	"aromatic compound catabolic process" "cellular detoxification of aldehyde"	Aldehyde oxidoreductase FAD-binding subunit PaoB	WP_046122771.1	putative oxidoreductase subunit protein found aross Bacteria that shares homology with CoxM (COG1319) and XdhB (PRK09971)-like xanthine dehydrogenase subunit proteins, 4-hydroxybenzoyl-CoA reductases (TIGR03195), and molybdopterin dehydrogenases (pfam00941)	FAD-binding subunit of an aldehyde oxidoreductase that oxidizes aldehydes to the corresponding carboxylic acids with a preference for aromatic aldehydes; may also play a role in the detoxification of aldehydes to avoid cell damage	Under-represented	Absent
			paoC	0	0	0	0.5	organic aldehyde metabolism resistance (xenobiotic substances)	-	"aromatic compound catabolic process" "cellular detoxification of aldehyde" "cellular response to DNA damage stimulus"	Aldehyde oxidoreductase molybdenum-binding subunit PaoC	WP_089531268.1	putative oxidoreductase subunit protein found across Enterobacteria that shares homology with CoxL (COG1529) and XdhA (PRK09970)-like subunit proteins of aldehyde dehydrogenases (TIGR03194, pfam02738, smart01008)	Molybdenum-binding subunit of an aldehyde dehydrogenase that oxidizes aldehydes to the corresponding carboxylic acids with a preference for aromatic aldehydes; may also play a role in the detoxification of aldehydes to avoid cell damage	Under-represented	Absent
			paoD	0	0	0	0.5	resistance (xenobiotic substances)	-	-	Molybdenum cofactor insertion chaperone PaoD	WP_000121315.1	putative chaperone protein found across Enterobacteria that shares homology with XdhC (COG1975, pfam13478, TIGR02964)-like xanthine dehydrogenase subunit proteins	Chaperone required for the production of an active PaoABC aldehyde oxidoreductase; involved in the stabilization of the PaoC subunit and is required for the insertion of the molybdenum cofactor into this subunit	Under-represented	Absent
			vdcD	0	0	0	0.55	organic acid salt metabolism (phenolic acids) resistance (xenobiotic substances)	-	"aromatic compound catabolic process" "response to toxic substance"	Protein VdcD	EIE7800817.1	putative protein (COG4332) found across Bacteria	May be involved in the non-oxidative decarboxylation and detoxification of phenolic derivatives under both aerobic and anaerobic conditions	Under-represented	Absent
			ecdB	0	0	0	0.57	organic acid salt metabolism (phenolic acids) cofactor metabolism (FMN) resistance (xenobiotic substances)	-	"aromatic compound catabolic process" "response to toxic substance"	putative UbiX-like flavin prenyltransferase	WP_174563012.1	putative protein found across Enterobacteria that shares homology with UbiX (COG0163, TIGR00421, PRK06029)-like flavin (pfam02441) prenyltransferases	Putative UbiX-like flavin prenyltransferase involved in the non-oxidative decarboxylation and detoxification of phenolic derivatives under both aerobic and anaerobic conditions; also appears to catalyze the synthesis of the prenylated FMN cofactor for phenolic acid decarboxylase	Under-represented	Absent
			pduD_1	30% (MP-specific)	0	0.65	1	organic alcohol metabolism (1,2-propanediol)	resistance (xenobiotic substances)	"propanediol catabolic process"	Propanediol dehydratase medium subunit	WP_110924530.1	putative dehydratase found across Gammaproteobacteria that shares homology with PduD (PRK15042)-like propanediol dehydratase medium subunit proteins (pfam02288)	Medium subunit of propanediol dehydratase that forms part of the PduCDE complex that metabolizes 1,2-propanediol as an alternative carbon and energy source; part of a bacterial microcompartment shell dedicated to the degradation of 1,2-propanediol that also keeps the level of toxic intermediates low	Over-represented	Duplicate
			ddrA_1	30% (MP-specific)	0	0.65	1	organic alcohol metabolism (propanediols)	resistance (xenobiotic substances)	"propanediol catabolic process"	Diol dehydratase-reactivating factor alpha subunit	WP_125343008.1	putative dehydratase-reactivating factor found across Enterobacteria that shares homology with PduG (TIGR04491) diol dehydratase-reactivase proteins (pfam08841)	Large or alpha subunit of the propanediol dehydratase-reactivating factor which reactivates suicidally inhibited adenosylcobalamin-dependent propanediol dehydratase involved in propanediol degradation	Over-represented	Duplicate
			pduA_1	0.7	0.75	0.65	0.83	organic alcohol metabolism (1,2-propanediol)	resistance (xenobiotic substances)	"propanediol catabolic process"	Propanediol utilization protein PduA	WP_115723949.1	putative protein found across Enterobacteria that shares homology with PduA (cd07059)-like propanediol utlization proteins, and CcmK (COG4577) and EutM (PRK15474)-like carboxysome shell and ethanolamine utilization proteins associated with bacterial microcompartments (pfam00936, smart00877)	Propanediol utilization protein that acts as one of the major shell proteins of a bacterial microcompartment dedicated to 1,2-propanediol (1,2-PD) degradation, probably important for metabolite diffusion into and out of the BMC; may also play a role in keeping the level of toxic intermediates low	Over-represented	Duplicated Variant
			pduA_2	0.7	0.75	0.65	0.83	organic alcohol metabolism (1,2-propanediol)	resistance (xenobiotic substances)	"propanediol catabolic process"	Propanediol utilization protein PduA	WP_263750751.1	putative protein found across Enterobacteria that shares homology with PduA (cd07059)-like propanediol utlization proteins, and CcmK (COG4577) and EutM (PRK15474)-like carboxysome shell and ethanolamine utilization proteins associated with bacterial microcompartments (pfam00936, smart00877)	Propanediol utilization protein that acts as one of the major shell proteins of a bacterial microcompartment dedicated to 1,2-propanediol (1,2-PD) degradation, probably important for metabolite diffusion into and out of the BMC; may also play a role in keeping the level of toxic intermediates low	Over-represented	Duplicated Variant
			gldA_2	0.92	0.9	0.94	1	organic alcohol metabolism (glycerol)	resistance (oxidative stress, xenobiotic substances)	"anaerobic glycerol catabolism" "methylglyoxal catabolism"	glycerol dehydrogenase	WP_250298258.1	putative alcohol dehydrogenase (pfam13685) found across Enterobacteria that shares homology specifically with GldA-like glycerol dehydrogenases (cd08550, PRK09423, COG0371)	Glycerol dehydrogenase involved in glycerol metabolism and protection against methylglyoxal toxicity	Over-represented	Duplicated Variant
			pduC	0.7	0.75	0.65	0.83	organic alcohol metabolism (1,2-propanediol)	resistance (xenobiotic substances)	"propanediol catabolic process"	Propanediol dehydratase large subunit	WP_038989063.1	putative protein found across Bacteria that shares homology with PduC (PRK15444, COG4909)-like dehydratase large subunit proteins (cd03687, pfam02286)	Large subunit of a propanediol dehydratase that catalyzes the dehydration of 1,2-propanediol to propionaldehyde in bacterial microcompartments dedicated to 1,2-propanediol degradation	Over-represented	Lone, Shared
			pduU	0.7	0.75	0.65	0.83	organic alcohol metabolism (1,2-propanediol)	resistance (xenobiotic substances)	"propanediol catabolic process"	Propanediol utilization protein PduU	WP_162721082.1	putative protein found across Enterobacteria that shares homology with EutS (COG4810, PRK15468) and PduU (cd07046) ethanolamine/1,2-propanediol utilization proteins	Propanediol utilization protein that acts as a minor shell protein forming a bacterial microcompartment shell dedicated to the degradation of 1,2-propanediol that also keeps the level of toxic intermediates low	Over-represented	Lone, Shared
			ddrA	0.7	0.75	0.65	0.83	organic alcohol metabolism (1,2-propanediol)	resistance (xenobiotic substances)	"propanediol catabolic process"	Diol dehydratase-reactivating factor alpha subunit	WP_001268912.1	putative protein found across Bacteria that shares homology with PduG (TIGR04491)-like diol dehydratase reactivase subunit proteins	Large subunit of the propanediol dehydratase-reactivating factor, which reactivates suicidally inhibited adenosylcobalamin-dependent propanediol dehydratase found in the bacterial microcompartment dedicated to 1,2-propanediol (1,2-PD) degradation	Over-represented	Shared
			pduD	0.7	0.75	0.65	0.83	organic alcohol metabolism (1,2-propanediol)	resistance (xenobiotic substances)	"propanediol catabolic process"	Propanediol dehydratase medium subunit	WP_105466773.1	putative protein found across Enterobacteria that shares homology with PduD (PRK15042, pfam02288)-like propanediol dehydratase medium subunit proteins	Medium subunit of propanediol dehydratase that forms part of the PduCDE complex that metabolizes 1,2-propanediol as an alternative carbon and energy source; part of a bacterial microcompartment shell dedicated to the degradation of 1,2-propanediol that also keeps the level of toxic intermediates low	Over-represented	Shared
			ccmL	0.7	0.75	0.65	0.83	amino alcohol metabolism (ethanolamine)	resistance (xenobiotic substances)	"ethanolamine catabolic process" "generation of precursor metabolites and energy"	Carbon dioxide concentrating mechanism protein CcmL	EFB7858741.1	putative protein found across Enterobacteria that shares homology with CcmL ( COG4576, cd01614, pfam03319) and EutN (PRK15448)-like carboxysome shell and ethanolamine utilization microcompartment proteins	Carbon dioxide concentrating protein that probably forms part of a bacterial microcompartment shell dedicated to ethanolamine degradation that also keeps the level of toxic intermediates low	Over-represented	Lone, Shared
			group_13197	0.7	0.75	0.65	0.88	unknown function	organic alcohol metabolism (1,2-propanediol) resistance (xenobiotic substances)	-	hypothetical protein	WP_202118818.1	putative protein found across Bacteria that shares homology with PduK (cd07056)-like propanediol utilization and bacterial microcompartment proteins (smart00877, pfam00936), and CcmK (COG4577) and EutK (PRK15466)-like carboxysome shell and ethanolamine utilization microcompartment proteins	According to homology could encode for a minor shell protein that forms a bacterial microcompartment shell dedicated to the degradation of 1,2-propanediol that also keeps the level of toxic intermediates low	Over-represented	Lone, Shared
			group_13196	0.7	0.75	0.65	0.88	unknown function	organic alcohol metabolism (1,2-propanediol) resistance (xenobiotic substances)	-	hypothetical protein	EST77596.1	putative protein found across Enterobacteria that shares homology with PduM (PRK15428, TIGR04493)-like propanediol utilization proteins (pfam15953)	According to homology could encode for a propanediol utilization protein that plays an essential role in the assembly and/or stability of a bacterial microcompartment shell dedicated to the degradation of 1,2-propanediol that also keeps the level of toxic intermediates low	Over-represented	Lone, Shared
			group_9275	0.7	0.75	0.65	0.86	unknown function	organic alcohol metabolism (1,2-propanediol) resistance (xenobiotic substances)	-	hypothetical protein	WP_172703851.1	putative protein found across Enterobacteria that shares homology with PduT (cd07053, TIGR02526, cd07054)-like 1,2-propanediol utilization proteins, and CcmK (COG4577) and EutK (PRK15466)-like carboxysome shell and ethanolamine utilization proteins associated with bacterial microcompartments (pfam00936, smart00877)	According to homology could encode for a minor shell protein that forms a bacterial microcompartment shell dedicated to the degradation of 1,2-propanediol that also keeps the level of toxic intermediates low	Over-represented	Lone, Shared
			group_6752	0.7	0.75	0.65	0.83	unknown function	organic alcohol metabolism (1,2-propanediol) resistance (xenobiotic substances)	-	hypothetical protein	WP_096264761.1	putative protein found across Enterobacteria that shares homology with PduO (COG2096, pfam01923, TIGR00636)-like cobalamin adenosyltransferases, uncharacterized GlcG (COG3193) proteins with no known function, and haem-degrading proteins (pfam03928)	According to homology could encode for a putative cobalamin adenosyltransferase that generates the cofactor for propanediol dehydratase and is found in the bacterial microcompartment (BMC) dedicated to 1,2-propanediol (1,2-PD) degradation	Over-represented	Lone, Shared
			group_35377	35% (WW-specific)	0.65	0	1	unknown function	amino acid metabolism (isoleucine) resistance (xenobiotic substances)	-	hypothetical protein	WP_257273950.1	putative protein found across Enterobacteria that shares homology with YjgF (cd06152)-like endoribonucleases (pfam01042)	According to homology could encode for a putative protein involved in isoleucine biosynthesis and ammonia detoxification	Over-represented	Lone, Unique
			pduB	0.7	0.75	0.65	0.95	organic alcohol metabolism (1,2-propanediol)	resistance (xenobiotic substances)	"propanediol catabolic process"	Propanediol utilization protein PduB	WP_096958506.1	putative propanediol utilization protein found across Enterobacteria that shares homology with PduB (PRK15415, TIGR04501, cd07047) and EutL (COG4816)-like bacterial microcompartments (smart00877)	Propanediol utilization protein that forms a bacterial microcompartment shell dedicated to the degradation of 1,2-propanediol that also keeps the level of toxic intermediates low	Over-represented	Variant
			pduL	0.7	0.75	0.65	0.88	organic alcohol metabolism (1,2-propanediol)	resistance (xenobiotic substances)	"propanediol catabolic process"	Phosphate propanoyltransferase	EST77596.1	putative transferase found across Enterobacteria that shares homology with PduL (COG4869)-like phosphate propanoyltransferases (PRK15070, pfam06130)	Phosphate propanoyltransferase involved in a bacterial microcompartment dedicated to 1,2-PD degradation by catalyzing the conversion of propanoyl-CoA to propanoyl-phosphate; may also play a role in keeping the level of toxic pathway intermediates low	Over-represented	Variant
			pduE	0.7	0.7	0.71	0.87	organic alcohol metabolism (1,2-propanediol)	resistance (xenobiotic substances)	"propanediol catabolic process"	Propanediol dehydratase small subunit	WP_252259177.1	putative dehydratase found across Enterobacteria that shares homology with PduE (PRK15443, COG4910)-like propanediol dehydratase small subunit proteins (pfam02287)	Small subunit of propanediol dehydratase that forms part of the PduCDE complex that metabolizes 1,2-propanediol as an alternative carbon and energy source; part of a bacterial microcompartment shell dedicated to the degradation of 1,2-propanediol that also keeps the level of toxic intermediates low	Over-represented	Variant
			namA	30% (MP-specific)	0	0.65	1	resistance (xenobiotic substances)	-	"response to toxic substance"	NADPH dehydrogenase	WP_207021032.1	putative dehydrogenase found across Enterobacteria that shares homology with YqjM (cd02932) and FadH (COG1902, TIGR03997)-like NADH oxidoreductases (pfam00724) and salicylyl-CoA 5-oxidoreductases (PRK08255)	NADPH dehydrogenase involved in the reduction of various aldehyde, ketone, and nitroaromatic compounds; may also have a role in detoxification processes	Over-represented	Variant
			group_12761 (yihU)	0	0	0	0.61	carbohydrate metabolism (sugars, sulfoquinovose)	resistance (xenobiotic substances)	"6-sulfoquinovose(1-) catabolic process" "6-sulfoquinovose(1-) catabolic process to glycerone phosphate and 3-sulfolactaldehyde" "toxin catabolic process"	3-sulfolactaldehyde reductase	WP_001298598.1	putative reductase found across Enterobacteria that shares homology with sulfolactaldehyde 3-reductases (PRK15461), MmsB (COG2084)-like 3-hydroxyisobutyrate dehydrogenases (TIGR01692), and 6-phosphogluconate dehydrogenases	3-sulfolactaldehyde that reduces 3-sulfolactaldehyde to 2,3-dihydroxypropane 1-sulfonate and may be involved in the detoxification of various potentially toxic intermediates that may accumulate under stress conditions	Under-represented	Variant
		Other (incl. starvation, cold stress, osmotic stress, acid stress, generalized stress conditions, etc.)	group_15299	0	0	0	0.62	unknown function	resistance (general stress conditions)	-	hypothetical protein	WP_163420055.1	putative protein (PRK10428) found across Proteobacteria that shares homology with uncharacterized YjbJ (COG3237)-like proteins and CsbD (pfam05532)-like bacterial stress proteins	According to homology could encode for a putative protein that may be involved in stress responses or a putative protein with no known function	Under-represented	Absent
			ykgM	0	0	0	0.08	cell gowth and division (translation)	resistance (starvation)	"cellular response to zinc ion starvation" "cytoplasmic translation"	50S ribosomal protein L31 type B	CUU95857.1	putative protein found across Enterobacteria that shares homology with RpmE (PRK01678, COG0254)-like ribosomal L31 proteins (pfam01197, TIGR00105)	Alternative 50S ribosomal protein L31 that appears to be upregulated under zinc-deficient conditions	Under-represented	Absent
			ves_2	0.76	0.9	0.59	1	resistance (cold shock)	-	"cellular response to cold"	Protein Ves	WP_000148344.1	putative protein found across Enterobacteria that exhibits homology with Ves (PRK11396, COG3758)-like environment stress-induced proteins, which are associated with various responses to environmental stressors; also exhibits homology to HutD (pfam05962, cd20293)-like histidine utilization proteins	Putative protein involved in mediating various environmental stress responses, such as cold shock	Over-represented	Duplicate
			rapA_2	46% (WW-specific)	0.85	0	1	resistance (DNA supercoiling stress, osmotic stress, UV)	-	"positive regulation of DNA-templated transcription"	RNA polymerase-associated protein RapA	WP_001614364.1	putative helicase (pfam00271, smart00490) found across Enterobacteria that shares homology with DEXD (cd10311) family RapA (cd18011, PRK04914)-like helicases, HepA (COG0553)-like helicases, SrmB (COG0513)-like helicases, and DISARM family DrmD (NF038317, NF038318, NF038317)-like helicases	Transcriptional regulator that appears to recycle stalled RNA polymerases under stressful conditions such as DNA supercoiling, osmotic stress (high salt), and potentially UV irradiation	Over-represented	Duplicate
			group_30689 (yceD_2)	27% (WW-specific)	0.5	0	1	resistance (general stress conditions)	-	-	General stress protein 16U	WP_117248542.1	putative protein found across Enterobacteria that shares homology with TerD (cd06974, pfam02342), and TerZ (COG2310)-like stress response proteins	Putative stress protein	Over-represented	Duplicate
			cra_1	0.73	0.85	0.59	1	carbohydrate transport (sucrose, fructose) carbohydrate metabolism (sucrose, fructose)	resistance (osmotic stress)	"regulation of DNA-templated transcription" "regulation of DNA-templated transcription initiation" "response to fructose"	Catabolite repressor/activator	WP_000851062.1	putative transcription factor found across Enterobacteria that exhibits homology to LacI/PurR (smart00354, pfam00356)-like regulatory proteins that respond to lactose, FruR (cd06274, TIGR02417)-like transcription factors that respond to fructose, and cra (PRK11303)-like catabolic repressor/activator proteins	Global transcriptional regulator that regulates carbon (fructose, sucrose) metabolism and transport; has been shown to regulate the expression of osmoprotectant genes, and as such may also be implicated in resistance to hydrostatic pressure	Over-represented	Duplicate
			slyA_2	38% (WW-specific)	0.7	0	1	chaperone	resistance (acid shock, starvation) virulence amino acid metabolism (histidine)	"negative regulation of DNA-templated transcription initiation" "positive regulation of DNA-templated transcription" "positive regulation of DNA-templated transcription initiation" "regulation of DNA-templated transcription"	Transcriptional regulator SlyA	WP_228722688.1	putative transcriptional regulator found across Gammaproteobacteria with no conserved functional domains	Transcriptional regulator that appears to be involved in the activation of genes encoding molecular chaperones, starvation lipoproteins, proteins involved in acid resistance, and virulence genes and the repression of genes involved in histidine biosynthesis	Over-represented	Duplicate
			hdeB_2	30% (MP-specific)	0	0.65	1	chaperone (prevention of protein aggregation) resistance (acid stress)	-	"cellular stress response to acidic pH" "response to acidic pH"	Acid stress chaperone HdeB	WP_182940014.1	putative chaperone protein found across Enterobacteria that shares homology with HdeB (PRK11566) and HdeA (pfam06411)-like acid chaperone proteins	Acid stress chaperone that is required for protection against acid stress by preventing the aggregation of many different periplasmic proteins under acidic condition	Over-represented	Duplicate
			yafY_1	30% (MP-specific)	0	0.65	1	resistance (cell envelope stress)	-	-	Lipoprotein YafY	WP_228725790.1	putative lipoprotein found across Enterobacteria that contains no known conserved functional domains	Lipoprotein that, when overproduced, strongly induces degP through the activation of the two-component envelope stress response system CpxA/CpxR	Over-represented	Duplicate
			appA_2	0.32	0.05	0.65	0.99	resistance (starvation) phosphorous metabolism (phytate)	-	"cellular response to anoxia" "cellular response to phosphate starvation" "dephosphorylation" "myo-inositol hexakisphosphate dephosphorylation"	Periplasmic AppA protein	WP_271710973.1	putative protein found across Enterobacteria that shares homology with AppA (PRK10172)-like phytase/histidine-type acid phosphatases	Periplasmic protein that catalyzes the hydrolysis of phytate (or myo-inositol hexakisphosphate, an indigestible organic form of phosphorus that is found in many plant tissues) to myo-inositol and inorganic phosphate	Over-represented	Duplicate
			betI_2	0	0	0	0.54	substrate metabolism (amines) resistance (osmotic stress)		"glycine betaine biosynthetic process from choline" "negative regulation of DNA-templated transcription" "regulation of DNA-templated transcription" "response to osmotic stress"	HTH-type transcriptional regulator BetI	WP_150174417.1	putative transcriptional regulator found across Enterobacteria that shares homology with RutR (TIGR03613, PRK15008) and TetR (pfam00440)-like transcriptional regulators	HTH-type transcriptional regulator that acts as a repressor involved in the biosynthesis of the osmoprotectant glycine betaine	Under-represented	Duplicate
			rspA_2	0	0	0	0.46	resistance (starvation)	-	"amino acid catabolic process"	Starvation-sensing protein RspA	EGI96611.1	putative protein found across Enterobacteria that shares homology with D-galactonate dehydratases (PRK15072), RspA (cd03322, COG4948)-like starvation sensing proteins, mandelate racemase/muconate lactonizing enzymes (pfam02746), and muconate/chloromuconate cycloisomerasess (TIGR02534)	Starvation-sensing protein probably involved in the degradation of homoserine lactone or one of its metabolites that signal starvation	Under-represented	Duplicate
			intA_4	0.73	0.8	0.65	0.99	prophage protein recombination (integrase)	cell growth and division (growth) adhesion and biofilm formation resistance (UV, acid shock)	"DNA recombination" "provirus excision" "viral entry into host cell" "viral genome integration into host DNA"	Prophage integrase IntA	WP_152953707.1	putative integrase (PRK09692) found across Enterobacteria that contains a conserved Arm DNA-binding domain (pfam13356) and shares homology with bacteriophage P4 (cd00801)-like integrases, and XerC (COG0582) and XerD (TIGR02225)-like tyrosine recombinases	May play a role in the integration of cryptic P4-like prophage CP4-57 into the host genome by site-specific recombination and subsequent excision from the host genome (alongside alpA), which may impact growth, biofilm formation, and stress resistance	Over-represented	Duplicated Variant
			group_21207 (intA_1)	43% (WW-specific)	0.8	0	1	prophage protein recombination (integrase)	cell growth and division (growth) adhesion and biofilm formation resistance (UV, acid shock)	"DNA recombination" "provirus excision" "viral entry into host cell" "viral genome integration into host DNA"	Prophage integrase IntA	WP_040062554.1	putative integrase (PRK09692) found across Enterobacteria that contains a conserved Arm DNA-binding domain (pfam13356) and shares homology with bacteriophage P4 (cd00801)-like integrases, and XerC (COG0582)-like tyrosine recombinases	May play a role in the integration of cryptic P4-like prophage CP4-57 into the host genome by site-specific recombination and subsequent excision from the host genome (alongside alpA), which may impact growth, biofilm formation, and stress resistance (UV, acid)	Over-represented	Duplicated Variant
			intA_3	0.89	0.8	1	1	prophage protein recombination (integrase)	cell growth and division (growth) adhesion and biofilm formation resistance (UV, acid shock)	"DNA recombination" "provirus excision" "viral entry into host cell" "viral genome integration into host DNA"	Prophage integrase IntA	WP_016243761.1	putative integrase (PRK09692) found across Enterobacteria that contains a conserved Arm DNA-binding domain (pfam13356) and shares homology with bacteriophage P4 (cd00801)-like integrases, and XerC (COG0582) and XerD (TIGR02225)-like tyrosine recombinases	May play a role in the integration of cryptic P4-like prophage CP4-57 into the host genome by site-specific recombination and subsequent excision from the host genome (alongside alpA), which may impact growth, biofilm formation, and stress resistance	Over-represented	Duplicated Variant
			yafY_2	0.324324	0.05	0.65	0.99	resistance (cell envelope stress)	-	-	Lipoprotein YafY	WP_050491475.1	putative lipoprotein found across Enterobacteria that contains no known conserved functional domains	Lipoprotein that, when overproduced, strongly induces degP through the activation of the two-component envelope stress response system CpxA/CpxR	Over-represented	Duplicated Variant
			intA_1	0.51	0.1	1	0.95	prophage protein recombination (integrase)	cell growth and division (growth) adhesion and biofilm formation resistance (UV, acid shock)	"DNA recombination" "provirus excision" "viral entry into host cell" "viral genome integration into host DNA"	Prophage integrase IntA	WP_096260414.1	putative integrase (PRK09692, pfam00589) found across Enterobacteria that contains a conserved Arm DNA-binding domain (pfam13356) and shares homology with bacteriophage P4 (cd00801)-like integrases	May play a role in the integration of cryptic P4-like prophage CP4-57 into the host genome by site-specific recombination and subsequent excision from the host genome (alongside alpA), which may impact growth, biofilm formation, and stress resistance	Over-represented	Duplicated Variant
			group_15993 (intA_2)	0.38	0.15	0.65	1	prophage protein recombination (integrase)	cell growth and division (growth) adhesion and biofilm formation resistance (UV, acid shock)	"DNA recombination" "provirus excision" "viral entry into host cell" "viral genome integration into host DNA"	Prophage integrase IntA	WP_060616031.1	putative integrase (PRK09692) found across Enterobacteria that contains a conserved Arm DNA-binding domain (pfam13356) and shares homology with bacteriophage P4 (cd00801)-like integrases, and XerC (COG0582)-like tyrosine recombinases	May play a role in the integration of a cryptic P4-like prophage CP4-57 into the host genome by site-specific recombination and its subsequent excision from the host genome (alongside alpA), which may impact growth, biofilm formation, and stress resistance (UV, acid)	Over-represented	Duplicated Variant
			intA_5	0.73	0.5	1	0.96	prophage protein recombination (integrase)	cell growth and division (growth) adhesion and biofilm formation resistance (UV, acid shock)	"DNA recombination" "provirus excision" "viral entry into host cell" "viral genome integration into host DNA"	Prophage integrase IntA	WP_159186794.1	putative integrase (PRK09692) found across Enterobacteria that contains a conserved Arm DNA-binding domain (pfam13356) and shares homology with bacteriophage P4 (cd00801)-like integrases and XerC (COG0582)-like tyrosine recombinases	May play a role in the integration of cryptic P4-like prophage CP4-57 into the host genome by site-specific recombination and subsequent excision from the host genome (alongside alpA), which may impact growth, biofilm formation, and stress resistance	Over-represented	Duplicated Variant
			intA_2	0.03	0.05	0	0.47	prophage protein recombination (integrase)	cell growth and division (growth) adhesion and biofilm formation resistance (UV, acid shock)	"DNA recombination" "provirus excision" "viral entry into host cell" "viral genome integration into host DNA"	Prophage integrase IntA	WP_024185638.1	putative integrase (PRK09692) found across Enterobacteria that shares homology with bacteriophage P4 (cd00801)-like integrases (pfam00589), and XerC (COG0582)-like tyrosine recombinases	May play a role in the integration of cryptic P4-like prophage CP4-57 into the host genome by site-specific recombination and subsequent excision from the host genome (alongside alpA), which may impact growth, biofilm formation, and stress resistance	Under-represented	Duplicated Variant
			group_22980	0.38	0.7	0	0.96	unknown function	resistance (acid stress)	-	hypothetical protein	WP_077892326.1	putative protein found across Enterobacteria that contains a conserved pyridoxal-dependent decarboxylase domain (pfam00282) that shares homology with GadA (COG0076)-like glutamate decarboxylases (TIGR01788) and DOPA family decarboxylases (cd06450)	According to homology could encode for a putative decarboxylase that convertes glutamate to gamma-aminobutyrate (GABA), which also helps to maintain intracellular pH levels near neutral when exposed to acidic conditions	Over-represented	Lone, Shared
			group_6351	0.92	0.85	1	0.83	unknown function	resistance (cell envelope stress, heat shock, general stress conditions) defense (phage shock)	-	hypothetical protein	WP_044795851.1	putative protein found across Enterobacteria that shares homology with PspA (pfam04012, COG1842)-like phage shock proteins	According to homology could encode for a putative stress protein that may play a significant role in the competition for survival under nutrient- or energy-limited conditions; it may also be required for membrane integrity, efficient translocation and maintenance of the proton motive force	Over-represented	Lone, Shared
			group_6352	0.08	0.15	0	0.14	unknown function	resistance (cell envelope stress, heat shock, phage superinfection immunity)	-	hypothetical protein	WP_139726539.1	putative protein found across Enterobacteria that shares homology with PspA (pfam04012, COG1842)-like phage shock proteins	According to homology could encode for a putative stress protein that may play a significant role in the competition for survival under nutrient- or energy-limited conditions; it may also be required for membrane integrity, efficient translocation and maintenance of the proton motive force	Under-represented	Lone, Shared
			group_21200	43% (WW-specific)	0.8	0	1	unknown function	resistance (acid stress)	-	hypothetical protein	WP_000993372.1	putative protein found across Proteobacteria that contains conserved domains belonging to the HdeD (COG3247) superfamily, which encodes for an unknown membrane protein	According to homology could encode for a putattve membrane protein that appears to play a role in acid resistance	Over-represented	Lone, Unique
			group_21204	43% (WW-specific)	0.8	0	1	unknown function	resistance (starvation)	-	hypothetical protein	WP_225389170.1	putative protein found across Gammaproteobacteria that contains a conserved domain belonging to the PsiE (pfam06146) superfamily, which encodes for a protein with no known function that is induced upon phosphate starvation	According to homology could encode for a putative starvation protein that responds to various starvation stressors, including carbon, nitrogen, and phosphate starvation	Over-represented	Lone, Unique
			group_12943	43% (WW-specific)	0.8	0	1	resistance (cold shock)	-	-	hypothetical protein	WP_001222629.1	putative protein found across Enterobacteria that shares homology with RaiA (COG1544)-like ribosome-associated translation inhibitors	According to homology could encode for a ribosome-associated inhibitor that regulates translational efficiency and appears to stabilize the ribosome during environmental stressors including cold shock and excessive cell density	Over-represented	Lone, Unique
			group_18361	0.97	0.95	1	1	unknown function	capsule homeostasis (capsule polysaccharide modification) cell wall homeostasis (LPS modification) resistance (antibiotics, UV, osmotic stress) virulence	-	hypothetical protein	ADL14200.1	putative protein found across Enterobacteria that contains conserved domains belonging to the RmlC-like cupin superfamily (cd07008, cl40423), with specific homology to ManC-like mannose-6-phosphate isomerases (COG0662, pfam01050, TIGR01479)	According to homology could encode for a putative RmlC- or ManC-like sugar isomerase which is involved in the modification of the cell surface (capsule) and lipopolysaccharides; may also be associated with virulence	Over-represented	Lone, Unique
			group_35331	35% (WW-specific)	0.65	0	1	unknown function	resistance (xenobiotic substances)	-	hypothetical protein	WP_036413374.1	putative protein found across Gammaproteobacteria that contains a conserved HTH domain (pfam13443), that shares homology with YozG (COG3655)-like XRE transcriptional regulators	According to homology could encode for a putative transcription factor that is involved in responses against xenobiotic substances	Over-represented	Lone, Unique
			group_30457	32% (WW-specific)	0.6	0	1	unknown function	resistance (xenobiotic substances)	-	hypothetical protein	WP_038925249.1	putative protein found across Enterobacteria that shares homology with XRE family (cd00093, smart00530) HTH proteins (pfam12844)	According to homology could encode for a putative transcription factor that is involved in responses against xenobiotic substances	Over-represented	Lone, Unique
			group_10294	35% (MP-specific)	0	0.76	1	unknown function	resistance (xenobiotic substances)	-	hypothetical protein	WP_001401813.1	putative protein found across Bacteria that shares homology with XRE-like proteins (smart00530, cd00093, pfam01381)	According to homology could encode for a putative transcription factor that is involved in responses against xenobiotic substances	Over-represented	Lone, Unique
			group_10291	0.54	0.2	0.94	1	unknown function	resistance (xenobiotic substances)	-	hypothetical protein	WP_192466126.1	putative transcriptional regulator (pfam01381 found in across Enterobacteria that shares homology with XRE family (cd00093, smart00530)-like proteins, which respond to xenobiotic substances	According to homology could encode for a transcriptional regulator that mediates responsees to xenobiotic substances	Over-represented	Lone, Unique
			group_23727	0.35	0.1	0.65	1	unknown function	chaperone (degradation of misfolded proteins) resistance (heat shock, extracytoplasmic stress)	-	hypothetical protein	WP_227666252.1	putative protein found across Enterobacteria that shares homology with serine dehydrogenase proteinases (pfam01972)	According to homology could encode for an archaeal ClpP-like serine dehydrogenase that may be involved in the degradation of misfolded proteins (chaperone) and the liberation of sigma-E factors as part of extracytoplasmic stress response	Over-represented	Lone, Unique
			yafY	0.43	0.8	0	0.97	resistance (cell envelope stress)	-	-	Lipoprotein YafY	WP_016245673.1	putative protein that contains no known conserved functional domains	Lipoprotein that, when overproduced, strongly induces degP through the activation of the two-component envelope stress response system CpxA/CpxR	Over-represented	Variant
			ymoA	0.59	0.8	0.35	1	virulence (haemolysin)	resistance (persister cell formation) adhesion and biofilm formation	"regulation of DNA-templated transcription" "regulation of gene expression"	Modulating protein YmoA	WP_004213596.1	putative modulating protein found across Bacteria that shares homology with Hha (PRK10945, pfam05321)-like haemolysin expression modulating proteins	According to homology could encode for a Hha/YmoA-like expression modulating protein that downregulates haemolysin expression in response to environmental stimuli; may also be involved in persister cell formation and the downregulation of biofilm formation	Over-represented	Variant
			yfjS	0.59	0.25	1	0.93	prophage protein	resistance (cell envelope stress)	-	Lipoprotein YfjS	WP_097471397.1	putative protein that contains no known conserved functional domains	According to homology could encode for a putative inner membrane lipoprotein encoded by a cryptic CP4-6-like prophage that appears to induce the expression of degP, which encodes for a periplasmic protease involved in digestion of unfolded proteins as part of the Cpx two-component system involved in cell envelope stress responses	Over-represented	Variant
			gadA	0.3	0.25	0.35	0.22	substrate metabolism (amino acids) resistance (acid stress) colonization		"glutamate catabolic process" "intracellular pH elevation"	Glutamate decarboxylase alpha	NAD38928.1	putative protein found across Enterobacteria that shares homology with GadA (COG0076)-like glutamate decarboxylases (TIGR01788), DOPA decarboxylases (cd06450), pyridoxal-dependent decarboxylases (pfam00282), and histidine decarboxylases (PRK02769)	Glutamate decarboxylase that converts glutamate to gamma-aminobutyrate, consuming one intracellular proton in the reaction; part of the gad system, which helps to maintain a near-neutral intracellular pH when cells are exposed to extremely acidic conditions, which is essential for the successful colonization of the mammalian host by commensal and pathogenic bacteria	Under-represented	Variant
			yagU	0	0	0	0.17	resistance (acid stress)	-	"response to acidic pH"	Inner membrane protein YagU	WP_089640592.1	putative protein found across Enterobacteria that shares homology with uncharacterized YagU (COG3477)-like membrane proteins and DUF1440 family (pfam07274) proteins	Inner membrane protein that appears to be induced by acid stress	Under-represented	Variant
			group_8072 (phoQ)	0	0	0	0.62	resistance (acid stress)	-	"cellular response to magnesium starvation" "osmosensory signaling via phosphorelay pathway" "phosphorelay signal transduction system" "protein autophosphorylation" "signal transduction"	Sensor protein PhoQ	STJ11973.1	putative sensor protein (smart00387) found across Enterobacteria that shares homology with PhoQ (PRK10815, pfam08918, cd16954), BaeS (COG0642, NF012163), CztS (TIGR01386), VicK (NF033093), WalK (NF033092), AdeS (NF012226), HrmK (NF038297), and ActS (NF033792) sensor histidine kinase proteins	Sensor protein member of the two-component regulatory system PhoP/PhoQ involved in adaptating to low Mg2+ environments and the control of acid resistance genes	Under-represented	Variant
			rspB	0.03	0.05	0	0.25	resistance (starvation)	-	-	Starvation-sensing protein RspB	WP_134725400.1	putative protein found across purple photosynthetic bacteria that shares homology with various oxidoreductases (PRK10083), alcohol dehydrogenases (cd08261, pfam08240), and Tdh (COG1063, TIGR00692)-like threonine dehydrogenases	Starvation-sensing protein with no known function; appears to encode for a putative catabolic enzyme	Under-represented	Variant
			kch	0.621622	0.85	0.352941	0.07	ion transport (potassium) resistance (osmotic stress)	-	"potassium ion transport"	Voltage-gated potassium channel Kch	WP_032190548.1	putative protein found across Enterobacteria that shares homology with voltage-gated potassium channel proteins (PRK10537) and other ion channels (pfam07885), and TrkA (COG0569)-like K+ transport system proteins	Voltage-gated potassium channel that may play a role in defense against osmotic shock	Under-represented	Variant
	Microbial Defense Mechanisms	Toxin–Antitoxin Systems	parD1_1	0.59	0.8	0.35	1	toxin-antitoxin system (antitoxin)	cell growth and division (plasmid maintenance via addiction system)	"negative regulation of DNA-templated transcription" "plasmid partitioning" "protein heterotetramerization"	Antitoxin ParD1	WP_000124732.1	putative antitoxin found across Enterobacteria that shares homology with ParD (COG3609, pfam03693) family antitoxins; also contains a conserved addiction module antidote protein domain (TIGR02606)	Antitoxin component of a type II toxin-antitoxin system that inhibits the anti-DNA gyrase activity of its cognate toxin, that may also be involved in the regulation of plasmid maintenance via an addiction system	Over-represented	Duplicate
			yafW_1	0.59	0.25	1	0.93	toxin-antitoxin system (toxin)	-	"positive regulation of cytoskeleton organization"	Antitoxin YafW	WP_096855319.1	putative antitoxin found across Enterobacteria that shares homology with CbeA (pfam06154)-like antitoxins	Antitoxin component of a type IV toxin-antitoxin system that counteracts the effect of its cognate toxin YkfI by inducing toxin loss through an unknown mechanism	Over-represented	Duplicate
			group_23885 (ccdB_2)	0.32	0.05	0.65	1	toxin-antitoxin system (toxin)	cell growth and division (plasmid maintenance via addiction system)	"negative regulation of DNA-templated DNA replication" "negative regulation of DNA-templated transcription" "plasmid maintenance"	Toxin CcdB	ANS91761.1	putative toxin found across Enterobacteria that shares homology with CcdB (PRK13708, pfam01845)-like toxins	Toxin component of a type II toxin-antitoxin system, functioning in plasmid maintainence via the post-segregational killing of plasmid-free cells as part of a plasmid addiction system; acts as a DNA gyrase, inducing it to form a covalent GyrA-DNA complex that cannot be resolved, thus promoting breakage of plasmid and chromosomal DNA	Over-represented	Duplicate
			higA_3	0.92	0.9	0.94	0.96	toxin-antitoxin system (antitoxin)	-	"regulation of DNA-templated transcription" "regulation of growth"	Antitoxin HigA	WP_237441814.1	putative antitoxin found across Enterobacteria that shares homology with HigA (COG5499)-like antitoxins	Antitoxin component of a type II toxin-antitoxin system that functions as an mRNA interferase antitoxin that interferes with HigB-mediated cessation of cell growth and inhibition of cell proliferation	Over-represented	Duplicated Variant
			higB_3	0.89	0.9	0.88	0.96	toxin-antitoxin system (toxin)	-	"negative regulation of translation" "regulation of DNA-templated transcription" "regulation of growth" "regulation of mRNA stability"	mRNA interferase HigB	WP_128472922.1	putative mRNA interferase found across Enterobacteria that shares homology with HigB (COG4680, pfam09907)-like toxins	Toxic component of a type II toxin-antitoxin system that acts as a probable translation-dependent mRNA interferase that causes the cessation of cell growth and inhibits cell proliferation via inhibition of translation	Over-represented	Duplicated Variant
			higB_2	0.95	0.9	1	0.8	toxin-antitoxin system (toxin)	-	"negative regulation of translation" "regulation of DNA-templated transcription" "regulation of growth" "regulation of mRNA stability"	mRNA interferase HigB	WP_000266200.1	putative protein found across Enterobacteria that shares homology with HigB (COG4680, pfam09907)-like mRNA-degrading endonuclease toxins	Toxic component of a type II toxin-antitoxin system that acts as a probable translation-dependent mRNA interferase that causes the cessation of cell growth and inhibits cell proliferation via inhibition of translation	Over-represented	Duplicated Variant
			group_5997** (hokE_2)	0.46	0.85	0	0.78	toxin-antitoxin system (toxin)	resistance (DNA-damaging stimuli)	"cellular response to DNA damage stimulus"	hypothetical protein	EIL09849.1	putative protein found across Enterobacteria that shares homology with HokA (PRK09759, pfam01848)-like toxins	Toxin component of a type I toxin-antitoxin system; if expressed, it is neutralized by the antisense antitoxin RNA SokE	Over-represented	Duplicated Variant
			ldrD_4	0.73	0.5	1	0.8	toxin-antitoxin system (toxin)	-	"cell death"	Small toxic polypeptide LdrD	OCD25911.1	putative toxic polypeptide found across Enterobacteria that shares homology with Ldr (pfam13940) toxins	Small toxic polypeptide part of a type I toxin-antitoxin system that causes rapid cell killing and nucleoid condensation of the host cell	Over-represented	Duplicated Variant
			ldrD_1	0.59	0.25	1	0.87	toxin-antitoxin system (toxin)	-	"cell death"	Small toxic polypeptide LdrD	OCD25911.1	putative toxic polypeptide found across Enterobacteria that shares homology with Ldr (pfam13940) toxins	Small toxic polypeptide part of a type I toxin-antitoxin system that causes rapid cell killing and nucleoid condensation of the host cell	Over-represented	Duplicated Variant
			ldrD_2	0.594595	0.25	1	0.79	toxin-antitoxin system (toxin)	-	"cell death"	Small toxic polypeptide LdrD	OCD25911.1	putative toxic polypeptide found across Enterobacteria that shares homology with Ldr (pfam13940) toxins	Small toxic polypeptide part of a type I toxin-antitoxin system that causes rapid cell killing and nucleoid condensation of the host cell	Over-represented	Duplicated Variant
			vapC_2	0.32	0.05	0.65	1	toxin-antitoxin system (toxin)	-	"modulation by symbiont of host process"	tRNA(fMet)-specific endonuclease VapC	WP_094965695.1	putative endonuclease found across Enterobacteria that shares homology with VapC (PRK13725, cd09881, COG1487)-like toxins	Toxin component of a type II toxin-antitoxin system that exerts its effect by inhibiting translation	Over-represented	Duplicated Variant
			higA1	0.97	0.95	1	0.96	toxin-antitoxin system (antitoxin)	-	"modulation by symbiont of host process" "negative regulation of DNA-templated transcription" "positive regulation of growth" "response to hypoxia"	Antitoxin HigA1	WP_021547500.1	putative protein found across Enterobacteria that shares homology with HipB (COG1396)-like transcriptional regulators (cd00093, smart00530, pfam13560)	Antitoxin component of an atypical, type II toxin-antitoxin chaperone system that neutralizes the effect of its cognate toxin HigB1 alongside a SecB-like chaperone	Over-represented	Lone, Shared
			group_726	0.95	0.9	1	0.93	unknown function	cell growth and division (plasmid maintenance) toxin-antitoxin system (toxin)	-	hypothetical protein	GCL18491.1	putative protein found across Enterobacteria that shares homology with Hok/gef (pfam01848)-like toxic polypeptides (PRK09738)	According to homology could encode for a putative toxic component of a type I toxin-antitoxin system that normally is involved with plasmid stabilization but, when overexpressed, has a cytotoxic effect by collapsing the transmembrane potential and causing arrest of respiration	Over-represented	Lone, Shared
			group_4593	0.95	0.9	1	0.89	unknown function	toxin-antitoxin system (toxin)	-	hypothetical protein	HBA3680109.1	putative protein found across Enterobacteria that shares homology with YdaT ( pfam06254)-like toxins	According to homology could encode for a putative toxin	Over-represented	Lone, Shared
			group_10205	0.89	0.85	0.94	0.99	unknown function	toxin-antitoxin system (antitoxin) cell growth and division (plasmid maintenance via addiction system)	-	hypothetical protein	HBY5174194.1	putative protein found across Enterobacteria that shares homology with ParD (COG3609, pfam03693)-like antitoxins and addiction module antidote proteins (TIGR02606)	Antitoxin component of a type II toxin-antitoxin system that inhibits the anti-DNA gyrase activity of its cognate toxin, that may also be involved in the regulation of plasmid maintenance via an addiction system	Over-represented	Lone, Shared
			group_21046	0.73	0.8	0.65	0.99	unknown function	toxin-antitoxin system (toxin)	-	hypothetical protein	WP_000135003.1	putative protein found across Enterobacteria that shares homology with YafO (pfam13957)-like toxin proteins	According to homology could encode for the toxic component of a putative type II toxin-antitoxin (TA) system that may arrest cell growth and prevent cell proliferation through the inhibition of translation	Over-represented	Lone, Shared
			group_14461	0.73	0.8	0.65	0.96	unknown function	toxin-antitoxin system (antitoxin)	-	hypothetical protein	AUY30896.1	putative protein found across Enterobacteria that shares homology with HipB (COG1396) and anaerobic benzoate catabolism (PRK08154)-like transcriptional regulators (cd00093, smart00530, pfam13560)	According to homology could encode for a putative transcriptional regulator or antitoxin	Over-represented	Lone, Shared
			group_10279	0.7	0.8	0.59	0.91	unknown function	toxin-antitoxin system (antitoxin)	-	hypothetical protein	AEX00976.1	putative protein found across Enterobacteria that shares homology with VapB (NF040493)-like antitoxins and VagC (COG4456)-like virulence proteins	According to homology could encode for a putative antitoxin component of a type II toxin-antitoxin system that binds and neutralizes the effect of its cognate toxin VapC by binding	Over-represented	Lone, Shared
			group_19497	0.32	0.6	0	0.96	unknown function	prophage protein toxin-antitoxin system (antitoxin)	-	hypothetical protein	WP_032361470.1	putative protein found across Enterobacteria that shares homology with YdaS (pfam15943, COG4197)-like antitoxins	According to homology could encode for a putative protein encoded by a cryptic Rac-like prophage that may also act as an antitoxin counteracting its cognate toxin, ydaT	Over-represented	Lone, Shared
			group_8592	0.76	0.55	1	0.84	unknown function	toxin-antitoxin system (toxin)	-	hypothetical protein	WP_159200830.1	putative protein found across Enterobacteria that shares homology with BrnT (pfam04365)-like ribonuclease toxins and other uncharacterized DUF497 family (COG2929) proteins	According to homology could encode for a putative ribonuclease toxin	Over-represented	Lone, Shared
			group_21042	0.54	0.45	0.65	0.99	unknown function	toxin-antitoxin system (toxin)	-	hypothetical protein	WP_097732577.1	putative protein found across Enterobacteria that shares homology with YdaT (pfam06254)-like toxins	According to homology could encode for a putative toxin	Over-represented	Lone, Shared
			group_14983	0.3	0	0.65	0.99	unknown function	cell growth and division (plasmid maintenance) toxin-antitoxin system (toxin)	-	hypothetical protein	QID22506.1	putative protein found across Enterobacteria that shares homology with Hok (pfam01848)-like small toxic polypeptides (PRK09738), post-segregation killing modulation proteins (PRK13720), and DUF5431 family (pfam17496)-like proteins	According to homology could encode for a putative toxic component of a type I toxin-antitoxin system that normally is involved with plasmid stabilization but, when overexpressed, has a cytotoxic effect by collapsing the transmembrane potential and causing arrest of respiration	Over-represented	Lone, Shared
			yafN	0.05	0.1	0	0.51	toxin-antitoxin sytem (antitoxin)	DNA repair resistance (SOS response, DNA-damaging stimuli)	"cellular response to DNA damage stimulus" "DNA repair" "negative regulation of molecular function" "regulation of DNA-templated transcription" "regulation of growth" "SOS response"	Antitoxin YafN	WP_121359328.1	putative antitoxin found across Gammaproteobacteria that shares homology with YafN (PRK09778, COG2161)-like antitoxins	Antitoxin component of a type II toxin-antitoxin system that. functions as an mRNA interferase antitoxin	Under-represented	Shared
			group_23912	0.68	0.75	0.59	1	unknown function	toxin-antitoxin system (antitoxin)	-	hypothetical protein	WP_252513769.1	putative DNA binding protein (COG4710) found across Gammaproteobateria that that contains an uncharacterized DUF6290 (pfam19807) domain; also shares homology with the CopA (cd22233)-like type II antitoxin found in Shewenella spp.	According to homology could encode for a putative type II antitoxin	Over-represented	Lone, Unique
			group_16046	0.7	0.75	0.65	1	unknown function	toxin-antitoxin system (toxin) resistance (antibiotics, establishment of persister state)	-	hypothetical protein	CAF2023658.1	putative toxin found across Bacteria that shares homology with various toxin components of various toxin-antitoxin systems, including YoeB (TIGR02116), ParE (pfam05016), and RelE (COG2026)	Putative toxin component of a type II toxin-antitoxin system that may exhibit RNAse activity; overexpression can exert a bacteriostatic effect that can lead to the establishment of antibiotic-tolerant persister states	Over-represented	Lone, Unique
			group_10281	0.32	0.05	0.65	1	unknown function	toxin-antitoxin system (antitoxin)	-	hypothetical protein	AAY88077.1	putative protein found across Enterobacteria that shares homology with VapB (NF040493)-like antitoxins and VagC (COG4456)-like virulence-associated proteins	According to homology could encode for the antitoxin component of a putative type II toxin-antitoxin system	Over-represented	Lone, Unique
			parE4	0.59	0.8	0.35	1	toxin-antitoxin system (toxin)	cell growth and division (plasmid maintenance via addiction system)	"plasmid partitioning" "protein heterotetramerization"	Toxin ParE4	CAG0346096.1	putative toxin found across Enterobacteria that shares homology with ParE (COG3668, pfam05016) family toxins	Toxin component of a type II toxin-antitoxin system that inhibits DNA gyrase, that may also be involved in the regulation of plasmid maintenance via an addiction system	Over-represented	Variant
			vapC	0.7	0.8	0.59	0.99	toxin-antitoxin system (toxin)	-	"modulation by symbiont of host process"	tRNA(fMet)-specific endonuclease VapC	WP_100122906.1	putative endonuclease found across Enterobacteria that shares homology with VapC (PRK13725, cd09881, COG1487)-like tRNA(fMet)-specific endonuclease proteins	Toxin component of a type II toxin-antitoxin system that exerts its effect by inhibiting translation	Over-represented	Variant
			rcbA	0.92	0.85	1	0.71	cell growth and division (chromosome stabilization)	toxin-antitoxin system (antitoxin) resistance (antibiotics)	"DNA metabolic process" "response to antibiotic"	Double-strand break reduction protein	STP20212.1	putative protein (PRK09750) found across Bacteria that shares homology with DUF1187 family (pfam06688) proteins, which have no known function	Double-strand break reduction protein that helps to maintain the integrity of the chromosome by lowering the steady-state level of double strand breaks; may also act as an antitoxin to the DNase toxin RalR, but this function is unclear	Over-represented	Variant
			ykfI	0.76	0.55	1	0.97	toxin-antitoxin system (toxin)	-	"negative regulation of cell growth"	Toxin YkfI	WP_147698622.1	putative toxin found across Enterobacteria that shares homology with CbtA (pfam06755)-like toxins	Toxic component of a type IV toxin-antitoxin system that acts as a dual toxin inhibitor that blocks cell division and cell elongation	Over-represented	Variant
			group_23886 (ccdA)	0.32	0.05	0.65	1	toxin-antitoxin system (antitoxin)	cell growth and division (plasmid maintenance via addiction system)	"negative regulation of DNA-templated transcription" "protein-containing complex disassembly"	Antitoxin CcdA	WP_032192042.1	putative toxin found across Enterobacteria that shares homology with CcdA (PRK13710, pfam07362, COG5302)-like antitoxins	Antitoxin component of a type II toxin-antitoxin system that also functions in plasmid maintainence via a plasmid addiction mechanism	Over-represented	Variant
			yafW_2	0.49	0.05	1	0.99	toxin-antitoxin system (toxin)	-	"positive regulation of cytoskeleton organization"	Antitoxin YafW	WP_001547767.1	putative antitoxin found across Enterobacteria that shares homology with CbeA (pfam06154) antitoxins that antagonize the toxic activity of CbtA	Antitoxin component of a type IV toxin-antitoxin system that counteracts the effect of its cognate toxin YkfI by inducing toxin loss through an unknown mechanism	Over-represented	Variant
			pemI	0.54	0.2	0.94	0.93	toxin-antitoxin system (antitoxin)	cell growth and division (plasmid maintenance via addiction system)	-	Antitoxin PemI	AAZ03779.1	putative antitoxin found across Bacteria that shares homology with ChpS (PRK11347)-like antitoxins	Antitoxin component of a type II toxin-antitoxin system that binds to its cognate PemK endoribonuclease toxin to neutralize its activity; is also responsible for the stable maintenance of the plasmid during cell division	Over-represented	Variant
			pemK	0.54	0.2	0.94	0.93	toxin-antitoxin system (toxin)	cell growth and division (plasmid maintenance via addiction system)	-	Endoribonuclease PemK	WP_023149156.1	putative endoribonuclease found across Enterobacteria that shares homology with ChpB (PRK09812), MazF (COG2337), and PemK (pfam02452)-like toxins	Toxic component of a type II toxin-antitoxin system that probably functions as an endoribonuclease and is responsible for the stable maintenance of the plasmid during cell division by postsegregational killing of plasmid-less daughter cells	Over-represented	Variant
			dinJ	0.05	0.1	0	0.43	toxin-antitoxin sytem (antitoxin)	adhesion and biofilm formation	"DNA-templated transcription" "negative regulation of DNA-templated transcription" "positive regulation of DNA-templated transcription initiation" "regulation of growth" "single-species biofilm formation"	Antitoxin DinJ	WP_234678412.1	putative antitoxin found across Enterobacteria that shares hiomology with RelB/DinJ (COG3077, pfam04221, TIGR02384, PRK11235) family antitoxins	Antitoxin component of a type II toxin-antitoxin system that counteracts the effect of its cognate toxin YafQ	Under-represented	Variant
			symE	0	0	0	0.58	toxin-antitoxin sytem (toxin)	resistance (SOS response, DNA-damaging stimuli)	"cellular response to DNA damage stimulus" "mRNA catabolic process" "SOS response"	Toxic protein SymE	WP_095716461.1	putative protein found across Enterobacteria that shares homology with SymE (PRK13605, pfam08845)-like toxins	Toxin component of a type I toxin-antitoxin system that is also involved in the degradation and recycling of damaged RNA	Under-represented	Variant
			yafQ	0.05	0.1	0	0.5	toxin-antitoxin sytem (toxin)	adhesion and biofilm formation resistance (antibiotics) cell growth and division (plasmid maintenance via addiction system)	"mRNA catabolic process" "negative regulation of DNA-templated transcription" "regulation of growth" "response to antibiotic" "single-species biofilm formation"	mRNA interferase toxin YafQ	WP_000615974.1	putative toxin found across Enterobacteria that shares homology with YafQ (TIGR00053, pfam15738, COG3041)-like mRNA interferase toxins that also play a role in plasmid addiction systems	Toxin component of a type II toxin-antitoxin system that acts as a sequence-specific mRNA endoribonuclease that inhibits translation elongation and induces bacterial stasis; may also play a role in biofilm formation and plasmid addiction systems	Under-represented	Variant
		Restriction-Modification Systems	group_5774	0	0	0	0.62	unknown function	defense (restriction-modification system)	-	hypothetical protein	CAQ90599.1	putative protein found across Enterobacteria that shares homology with putative restriction endonucleases (COG3440)	According to homology could encode for a putative restriction endonuclease	Under-represented	Absent
			hsdR_2	32% (WW-specific)	0.6	0	1	defense (restriction-modification system)	-	"DNA restriction-modification system"	Type I restriction enzyme EcoR124II R protein	RNT35934.1	putative type I restriction enzyme protein found across Enterobacteria that shares homology with EcoR124 family (pfam12008, COG0610) restriction proteins	Restriction subunit of a type I restriction-modification enzyme, EcoR124II protein	Over-represented	Duplicated Variant
			group_11023	0.41	0.75	0	0.87	unknown function	defense (restriction-modification system)	-	hypothetical protein	WP_112919517.1	putative protein found across Enterobacteria that shares homology with HsdM (TIGR00497, COG0286)-like type I restriction system adenine methylases, N-6 DNA methylases (pfam02384), and other methyltransferases (PRK14967)	According to homology could encode for a putative methyltransferase (M) subunit for a type I restriction enzyme	Over-represented	Lone, Shared
			group_4102	0.54	0.15	1	0.92	unknown function	defense (restriction-modification system)	-	hypothetical protein	EFN3954852.1	putative protein found across Enterobacteria that shares homology with McrA (COG1403) and IcsB (NF040563)-like nucleases (pfam01844, cd00085, smart00507)	According to homology could encode for a putative restriction-modification system protein carried on an SOS-inducible cryptic lambdoid e14 prophage	Over-represented	Lone, Shared
			group_4872	0.51	0.1	1	0.96	unknown function	defense (restriction-modification system)	-	hypothetical protein	WP_264455620.1	putative protein found across Enterobacteria that shares homology with type III (PRK15483) family restriction endonucleases (COG3587, pfam19778)	According to homology could encode for a putative type III restriction endonuclease	Over-represented	Lone, Shared
			group_13179	0.32	0.05	0.65	0.97	unknown function	defense (restriction-modification system)	-	hypothetical protein	WP_024169464.1	putative protein found across purple photosynthetic bacteria that shares homology with HsdR (TIGR00348, cd22332)-like type I site-specific deoxyribonuclease restriction subunit proteins (COG0610), and other uncharacterized DUF3387 family (pfam11867) proteins	According to homology could encode for a putative restriction subunit of a type I restriction-modification enzyme	Over-represented	Lone, Shared
			group_23704	0.3	0	0.65	0.99	unknown function	defense (restriction-modification system)	-	hypothetical protein	WP_097337719.1	putative protein found across Enterobacteria that shares homology with HsdS (COG0732)-like type 1 restriction modification specificity proteins (cd17500, cd17252, pfam01420)	According to homology could encode for a putative restriction-modification system protein that dictates DNA sequence specificity	Over-represented	Lone, Shared
			group_4106	0.27	0	0.59	0.97	unknown function	defense (restriction-modification system)	-	hypothetical protein	WP_238308992.1	putative protein found across McrA (COG1403)-like 5-methylcytosine-specific restriction endonucleases, IscB (NF040563)-like RNA-guided endonucleases and other HNH endonucleases (pfam01844, cd00085, smart00507)	According to homology could encode for a putative restriction endonuclease	Over-represented	Lone, Shared
			hindIIIM	32% (WW-specific)	0.6	0	1	defense (restriction-modification system)	-	"DNA restriction-modification system"	Modification methylase HindIII	WP_001324662.1	putative methylase found across Bacteria that shares homology with YhdJ (COG0863)-like DNA methyltransferases (pfam01555, PRK11524)	HindIII modification methylase involved in a putative restriction-modification system	Over-represented	Unique
			hindIIIR	32% (WW-specific)	0.6	0	1	defense (restriction-modification system)	-	"DNA restriction-modification system"	Type-2 restriction enzyme HindIII	WP_119905630.1	putative restriction enzyme found across Bacteria that shares homology with HindIII (pfam09518, cd22330)-like restriction endonucleases	HindIII type-2 restriction enzyme involved in a putative restriction-modification system	Over-represented	Unique
			group_30453	32% (WW-specific)	0.6	0	1	unknown function	defense (restriction-modification system)	-	hypothetical protein	WP_238714167.1	putative protein found across Enterobacteria that shares homology with hsdM (COG0286, TIGR00497)-like DNA methyltransferases (pfam02384)	According to homology could encode for a putative methyltransferase subunit involved in a type I restriction-modification system	Over-represented	Lone, Unique
			group_35332	35% (WW-specific)	0.65	0	1	unknown function	defense (restriction-modification system)	-	hypothetical protein	WP_227681711.1	putative protein found across Proteobacteria that shares homology with HsdR (COG4096, PRK11448, TIGR00348, pfam08463)-like type I restriction modification system proteins, type III restriction modification system proteins (cd18032, pfam04851)	According to homology could encode for a putative protein that is part of a type I or type III restriction modification system	Over-represented	Lone, Unique
			group_35334	35% (WW-specific)	0.65	0	1	unknown function	defense (restriction-modification system, bacteriophage exclusion system)	-	hypothetical protein	WP_024169529.1	putative protein found across Gammaproteobacteria that shares homology with HsdM (COG0286, TIGR00497, pfam02384)-like type I restriction modification system proteins and bacteriophage exclusion BREX methyltransferase proteins (NF033455, NF033452)	According to homology could encode for a putative protein that is part of a type I restriction modification system; alternatively could encode for a bacteriophage exclusion immunity protein that protects against phage infection	Over-represented	Lone, Unique
			group_15527	46% (WW-specific)	0.85	0	1	unknown function	defense (restriction-modification system)	-	hypothetical protein	WP_197731750.1	putative protein found across Gammaproteobacteria that shares homology with type III restriction endonucleases (COG3587, PRK15483, pfam19778)	According to homology could encode for a putative restriction endonuclease	Over-represented	Lone, Unique
			group_16733	32% (WW-specific)	0.6	0	1	unknown function	defense (restriction-modification system)	-	hypothetical protein	WP_257665277.1	putative protein found across Enterobacteria that shares homology with HNH-type (pfam01844, cd00085) endonucleases including McrA (COG1403) and IscB (NF040563) endonucleases	According to homology could encode for a putative restriction endonuclease	Over-represented	Lone, Unique
			group_30455	32% (WW-specific)	0.6	0	1	unknown function	defense (restriction-modification system)	-	hypothetical protein	WP_208207773.1	putative protein found across Enterobacteria that shares homology with RRXRR proteins (pfam14239) and HNH endonucleases (cd00085), including IscB (NF040563) and McrA (COG1403)-like endonucleases	According to homology could encode for a putative restriction endonuclease	Over-represented	Lone, Unique
			group_10226	38% (WW-specific)	0.7	0	1	unknown function	defense (restriction-modification system)	-	hypothetical protein	WP_023063418.1	putative restriction endonuclease (COG1787) found across Enterobacteria that shares homology with type I restriction endonuclease HsdR (PRK11448, COG4096), type II restriction endonucleases (pfam04471), and type III restriction endonucleases (pfam04851, cd18032)	According to homology could encode for a putative restriction endonuclease that is involved in restriction-modification systems that protect against phage infection	Over-represented	Lone, Unique
			group_35303	35% (WW-specific)	0.65	0	1	unknown function	defense (restriction-modification system)	-	hypothetical protein	WP_038989464.1	putative protein found across Enterobacteria that shares homology with HsdS (COG0732)-like type I restriction modification system specificity proteins (cd17268, cd17269, pfam01420)	According to homology could encode for a putative specificity protein that is part of a type I restriction modification system	Over-represented	Lone, Unique
			group_35335	35% (WW-specific)	0.65	0	1	unknown function	defense (restriction-modification system)	-	hypothetical protein	WP_261627878.1	putative protein found across Gammaproteobacteria that shares homology with HsdS (COG0732, )-like type I restriction modification system specificity proteins (cd17290, cd17246, PRK09737, pfam01420)	According to homology could encode for a putative specificity protein that is part of a type I restriction modification system	Over-represented	Lone, Unique
			group_30452	32% (WW-specific)	0.6	0	1	unknown function	defense (restriction-modification system)	-	hypothetical protein	WP_101361105.1	putative protein found across Enterobacteria that shares homology with type I restriction-modification system specificity proteins (cd17266, cd17524)	According to homology could encode for a putative specificity protein that is part of a type I restriction-modification system	Over-represented	Lone, Unique
			group_13471	32% (WW-specific)	0.6	0	1	unknown function	defense (restriction-modification system)	-	hypothetical protein	WP_249540182.1	putative protein found across Enterobacteria that shares homology with hsdR (TIGR00348)-like type I restriction-modification system proteins (COG0610)	According to homology could encode for a putative type I restriction modification system protein	Over-represented	Lone, Unique
			group_23772	0.32	0.05	0.65	1	unknown function	defense (restriction-modification system)	-	hypothetical protein	WP_001549206.1	putative protein found across Enterobacteria that shares homology with DEAD (cd17926)-like helicase (COG1061) restriction enzyme proteins	According to homology could encode for a putative helicase involved with a putative restriction-modification system	Over-represented	Lone, Unique
			group_4871	0.38	0.15	0.65	1	unknown function	defense (restriction-modification system)	-	hypothetical protein	WP_137491108.1	putative protein found across Enterobacteria that shares homology with type III (PRK15483) family restriction endonucleases (COG3587, pfam19778)	According to homology could encode for a putative type III restriction endonuclease	Over-represented	Lone, Unique
			group_16007	0.35	0.1	0.65	1	unknown function	defense (restriction-modification system)	-	hypothetical protein	WP_023277272.1	putative protein found across Enterobacteria that shares homology with DNA cytosine methylases (COG0270)	According to homology could encode for a putative DNA cytosine methyltransferase that plays a role in restriction-modification systems	Over-represented	Lone, Unique
			hsdR_1	0.62	0.85	0.35	0.97	defense (restriction-modification system)	-	"DNA restriction-modification system"	Type I restriction enzyme EcoR124II R protein	WP_247148556.1	putative protein found across Enterobacteria that shares homology with HsdR (TIGR00348, cd18800)-like type I site-specific restriction-modification system proteins (COG0610, pfam12008)	Restriction subunit of a type I restriction-modification enzyme, EcoR124II protein	Over-represented	Variant
			hsdM	0.32	0.05	0.65	0.97	defense (restriction-modification system)	-	"DNA restriction-modification system"	Type I restriction enzyme EcoKI M protein	WP_021568487.1	putative protein found across purple photosynthetic bacteria that shares homology with HsdM (COG0286, TIGR00497, pfam02384)-like type I restriction modification system proteins	Type I restriction enzyme EcoKI subunit that forms part of a methyltransferase that methylates A-2 on the top and A-3 on the bottom strand of the sequence 5'-AACN6GTGC-3'; in the presence of the R subunit the complex can also act as an endonuclease, binding to the same target sequence but cutting the DNA some distance from this site	Over-represented	Variant
		CRISPR-Cas Systems	group_10137	0.95	0.9	1	0.8	unknown function	defense (CRISPR-Cas system)	-	hypothetical protein	WP_096178027.1	putative protein found across Enterobacteria that shares homology with Cse2 (cd09731)-like CRISPR/Cas system-associated proteins	According to homology could encode for a putative CRISPR/Cas system protein involved in providing protection against mobile genetic elements including viruses, transposable elements and conjugative plasmids	Over-represented	Lone, Shared
			group_2727	0.49	0.6	0.35	0.99	unknown function	defense (CRISPR-Cas system)	-	hypothetical protein	STJ09806.1	putative protein found across Enterobacteria that shares homology with Cse3 (TIGR01907) and Cas6 (cd09664)-like CRISPR associated proteins (smart01101)	According to homology could encode for a CRISPR system protein that provides protection against mobile genetic elements (viruses, transposable elements and conjugative plasmids)	Over-represented	Lone, Shared
			group_5403 (casC)	0.51	0.65	0.35	0.99	defense (CRISPR-Cas system)	-	"CRISPR-cas system" "defense response to virus"	CRISPR system Cascade subunit CasC	WP_097332874.1	putative CRISPR system protein (pfam09344) found across Enterobacteria that shares homology with CasC (cd09646, TIGR01869)-like CRISPR/Cas system-associated proteins	CRISPR system Cascade subunit protein that provides protection against mobile genetic elements (viruses, transposable elements and conjugative plasmids), particularly in the Cascade stage of CRISPR immunity	Over-represented	Variant
		Anti-phage Defense Systems	group_6351	0.92	0.85	1	0.83	unknown function	resistance (cell envelope stress, heat shock, general stress conditions) defense (phage shock)	-	hypothetical protein	WP_044795851.1	putative protein found across Enterobacteria that shares homology with PspA (pfam04012, COG1842)-like phage shock proteins	According to homology could encode for a putative stress protein that may play a significant role in the competition for survival under nutrient- or energy-limited conditions; it may also be required for membrane integrity, efficient translocation and maintenance of the proton motive force	Over-represented	Lone, Shared
			group_14402	0.95	0.9	1	0.97	unknown function	defense (anti-bacteriophage infection)	-	hypothetical protein	STJ29869.1	putative protein found across Enterobacteria that shares homology with AbiH (pfam14253)-like bacteriophage abortive infection proteins	According to homology could encode for a putative protein that confers resistance to bacteriophage infection	Over-represented	Lone, Shared
			group_30471	41% (WW-specific)	0.75	0	1	unknown function	defense (cyclic oligonucleotide-based antiphage signaling system)	-	hypothetical protein	WP_157704202.1	putative protein found across Enterobacteria that contains conserved domains belonging to the SAVED (NF033611, pfam18145) superfamily, which is thought to act as a sensor for the secondary messengers generated by SMODS family nucleotide synthetases	According to homology could encode for a putative protein involved in a secondary messenger system that provides immunity against phage infection	Over-represented	Lone, Unique
			group_17019	38% (WW-specific)	0.7	0	1	unknown function	conjugation (type IV secretion system) defense (anti-phage infection, toxins)	-	hypothetical protein	WP_233783882.1	putative protein found across Proteobacteria that shares homology with various T4SS proteins, including VirB10 (COG2948, cd16429, NF038091) and ComB10 (NF038092)-like DNA translocating proteins associated with bacterial T4SSs, as well as TrbI (pfam03743, PRK13831)-like bacterial conjugation proteins	According to homology could encode for a type IV secretion system protein that may be involved in conjugative DNA transfer, particularly in mediating pilus growth and retraction; may also be involved in mediating resistance against F pilus-specific phages and CdiA-CT toxins	Over-represented	Lone, Unique
			pld	0.41	0.45	0.35	1	defense (anti-phage responses)	-	"antiviral defense"	hypothetical protein	WP_234284526.1	putative protein found across Bacteria with conserved domains belonging to the PLDc_Nuc (cd09170) and PLDc_2 (pfam13091) families, which are associated with the Nuc endonuclease from Salmonella; the PRK13912 family, which is associated with the NucT nuclease; the Cls (COG1502) family, which is associated with lipid transport and metabolism; and the DISARM_DrmC_I (NF038319) family, which is associ…	According to homology could encode for a putative endonuclease that plays a role in restriction modification systems as a part of the cell's antiviral defense mechanisms	Over-represented	Variant
		Bacteriocins	prtR_1	0.7	0.75	0.65	0.99	defense (bacterial competition, bacteriocins)	-	"bacteriocin biosynthetic process" "negative regulation of secondary metabolite biosynthetic process"	HTH-type transcriptional regulator PrtR	WP_023277196.1	putative protein found across Enterobacteria that shares homology with phage repressor proteins (COG2932) and LexA (cd06529)-like peptidases	Transcriptional regulator involved in the regulation of bacteriocin genes	Over-represented	Variant
			prtR_2	0.32	0.6	0	0.97	defense (bacterial competition, bacteriocins)	-	"bacteriocin biosynthetic process" "negative regulation of secondary metabolite biosynthetic process"	HTH-type transcriptional regulator PrtR	EHT6632240.1	putative protein found across Enterobacteria that shares homology with phage repressor proteins (COG2932) and peptidase S24-like LexA (cd06529) proteins involved in the SOS response	Transcriptional regulator involved in the regulation of bacteriocin genes	Over-represented	Variant
	Adhesion & Biofilm Formation	Adhesins – Fimbriae and Pili	ecpA	0	0	0	0.18	adhesion and biofilm formation (ECP fimbriae) colonization	-	-	Common pilus major fimbrillin subunit EcpA	WP_063107059.1	putative protein found across Enterobacteria that shares homology with MatB (pfam16449)-like fimbrial proteins	Common pilus major fimbrillin subunit protein that is part of the ecpRABCDE operon which encodes the E. coli common pilus found in both commensal and pathogenic strains and plays a dual role in early-stage biofilm development and host cell recognition; major subunit of the fimbria	Under-represented	Absent
			ecpD	0	0	0	0.13	adhesion and biofilm formation (ECP fimbriae) colonization	-	-	Fimbria adhesin EcpD	WP_238745469.1	putative fimbrial adhesin found across Enterobacteria that contains no conserved functional domains	Putative fimbrial adhesin that forms part of the ecpRABCDE operon encoding the E. coli common pilus found in both commensal and pathogenic strains that plays a dual role in early-stage biofilm development and host cell recognition	Under-represented	Absent
			ecpB	0	0	0	0.14	adhesion and biofilm formation (ECP fimbriae) colonization	-	"cell adhesion"	putative fimbrial chaperone EcpB	WP_195480663.1	putative protein found across Gammaproteobacteria that shares homology with EcpB (pfam18649)-like fimbrial chaperone proteins	Putative fimbrial chaperone that forms part of the ecpRABCDE operon encoding the E. coli common pilus	Under-represented	Absent
			ecpE	0	0	0	0.14	adhesion and biofilm formation (ECP fimbriae) colonization	-	-	putative fimbrial chaperone EcpE	WP_063074666.1	putative fimbrial chaperone found across Enterobacteria that contains no conserved functional domains	Putative fimbrial chaperone that forms part of the ecpRABCDE operon encoding the E. coli common pilus found in both commensal and pathogenic strains that plays a dual role in early-stage biofilm development and host cell recognition	Under-represented	Absent
			ecpC	0	0	0	0.13	adhesion and biofilm formation (ECP fimbriae) colonization	-	"cell adhesion"	putative outer membrane usher protein EcpC	CAD6016132.1	putative protein found across Enterobacteria that shares homology with CooC (pfam15976), TcfC (pfam16967, PRK15310), and FimD (COG3188) fimbrial proteins	Putative fimbrial usher protein that forms part of the ecpRABCDE operon encoding the E. coli common pilus found in both commensal and pathogenic strains that plays a dual role in early-stage biofilm development and host cell recognition	Under-represented	Absent
			ecpR	0	0	0	0.12	adhesion and biofilm formation (ECP fimbriae) colonization	-	"regulation of bacterial-type flagellum-dependent cell motility" "regulation of DNA-templated transcription"	HTH-type transcriptional regulator EcpR	WP_072648674.1	putative transcriptional regulator found across Bacteria that shares homology with CsgD (COG2771) and LuxR (cd06170, smart00421)-like transcriptional regulators	Transcriptional regulator that positively regulates the expression of the ecpRABCDE operon, which encodes the E. coli common pilus found in both commensal and pathogenic strains that plays a dual role in early-stage biofilm development and host cell recognition; also represses the expression of the flagellar master operon flhDC, and consequently prevents flagellum biosynthesis and motility	Under-represented	Absent
			yehB_2	35% (WW-specific)	0.65	0	1	adhesion and biofilm formation (Yeh fimbriae, environmental)	resistance (DNA-damaging stimuli)	"pilus assembly" "cellular response to DNA damage stimulus"	Outer membrane usher protein YehB	WP_057714399.1	putative fimbrial protein found across Enterobacteria that shares homology with FimD (COG3188)-like fimbrial outer membrane usher proteins (PRK15217, pfam00577)	Outer membrane usher component of the Yeh fimbrial system that are involved in adhesion to surfaces in various environmental niches	Over-represented	Duplicate
			hns_1	32% (WW-specific)	0.6	0	1	cell growth and division (chromosome organization) adhesion and biofilm formation (curli fimbriae, pili) flagella	-	"bacterial nucleoid packaging" "negative regulation of DNA-templated transcription" "negative regulation of single-species biofilm formation on inanimate substrate" "regulation of DNA-templated transcription" "regulation of translation"	DNA-binding protein H-NS	WP_060617328.1	putative DNA-binding protein found across Enterobacteria that shares homology with HN-S (PRK10947, COG2916, smart00528, pfam00816)-like histone proteins	DNA-binding protein involved in the repression of various genes including those involved in bacterial chromosome organization and compaction, thermal control of bacterial pili and curli fimbriae, and flagellar function	Over-represented	Duplicate
			papC_1	0.95	0.9	1	0.88	adhesion and biofilm formation (Pap fimbriae)	-	"pilus assembly"	Outer membrane usher protein PapC	WP_114493346.1	putative outer membrane usher protein (pfam00577) found across Enterobacteria that shares homology with StdB (PRK15255) and FimD (COG3188) like-fimbrial usher proteins	Outer membrane usher protein involved in the export and assembly of pili subunits across the outer membrane	Over-represented	Duplicated Variant
			group_201	0.54	0.45	0.65	0.95	unknown function	adhesion and biofilm formation (autotransporter adhesin) virulence	-	hypothetical protein	EEX7540585.1	putative protein found across Enterobacteria that shares homology with BafA (NF040482), AidA (COG3468, NF033176), BigA (NF033178), and EmaA (NF033477) autotransporter proteins (TIGR01414, pfam03797, smart00869, PRK14849, PRK15319)	According to homology could encode for a putative bacterial adhesin that mediates adhesion; could be related to virulence, bacterial autoaggregation, and biofilm formation	Over-represented	Lone, Shared
			group_3096	0.97	0.95	1	0.84	unknown function	adhesion and biofilm formation (autotransporter adhesin)	-	hypothetical protein	WP_249402642.1	putative protein found across Enterobacteria that shares homology with BigA (NF033178), AIDA-I (NF033176), ShdA (PRK15319), EmaA (NF033477), FhaB (COG3210), Ata (NF033481), Hia (COG5295), CthE (pfam14262), and Ag43 (NF033177)-like autotransporter adhesin proteins, and Blp2 (NF040520)-like proteins	According to homology could encode for a putative bacterial autotransporter adhesin	Over-represented	Lone, Shared
			group_519	0.486486	0.05	1	0.87	unknown function	adhesion and biofilm formation (autotransporter adhesin)	-	hypothetical protein	WP_240100935.1	putative protein found across Enterobacteria that contains a conserved bacterial Ig-like domain (smart00634, pfam02369) that shares homology with inverse autotransporters (pfam11924), SinH (PRK15318)-like intimin-like proteins, EmaA (NF033477)-like collagen-binding adhesin autotransporters, invasins (pfam09134), myxosortase-dependent M36 family metallopeptidases (NF038112), AIDA-I (NF033176) auto…	According to homology could encode for a putative autotranspoter adhesin	Over-represented	Lone, Shared
			group_4062	0	0	0	0.55	unknown function	adhesion and biofilm formation (autotransporter adhesin)	-	hypothetical protein	WP_259282431.1	putative protein found across Enterobacteria that shares homology with BarI (TIGR01414), BafA (NF040482), AIDA-I (NF033176), ShdA (PRK15319), and BigA (NF033178 autotransporter adhesin proteins (pfam03797, smart00869, PRK14849, cd00253, cd01343) and FhaB (COG3210)-like proteins involved in heme utilization or adhesion	According to homology could encode for a putative autotransporter adhesin involved in adhesion	Under-represented	Lone, Shared
			group_12906	0.76	0.85	0.65	1	unknown function	adhesion and biofilm formation (autotransporter adhesin)	-	hypothetical protein	WP_256632316.1	putative protein found across Enterobacteria that exhibits homology with autotransporter adhesin AIDA-I (NF033176); also contains a conserved flagellin (PRK12688) and PPE-repeat rich (COG5651) domain	According to homology could play a role in cell adhesion	Over-represented	Lone, Unique
			group_2080	0.32	0.05	0.65	1	unknown function	adhesion and biofilm formation (Type-1 fimbriae)	-	hypothetical protein	EEW1450498.1	putative protein found across Enterobacteria that shares homology with FimD (COG3188, PRK15198) and PapC (pfam13954)-like fimbrial outer membrane usher proteins	According to homology could encode for a putative fimbrial outer membrane usher protein involved in the export and assembly of fimbrial subunits across the outer membrane	Over-represented	Lone, Unique
			papC_4	0.97	0.95	1	0.92	adhesion and biofilm formation (Pap fimbriae)	-	"pilus assembly"	Outer membrane usher protein PapC	WP_074435424.1	putative outer membrane usher protein found across Enterobacteria that shares homology with StfC (PRK15284) and FimD/PapC (COG3188, pfam13953)-like fimbrial outer membrane usher proteins	Outer membrane usher protein involved in the export and assembly of pili subunits across the outer membrane	Over-represented	Variant
			papD_1	0.92	0.85	1	0.89	adhesion and biofilm formation (Pap fimbriae)	-	"cell wall organization" "chaperone-mediated protein folding"	Chaperone protein PapD	WP_096322731.1	putative chaperone protein found across Gammaproteobacteria that shares homology with SteC (PRK15274), FimC (COG3121), and PapD (pfam00345)-like pili and fimbrial chaperone proteins	Fimbrial chaperone protein involved in the transport and folding of P pilus subunits during pilus assembly; also binds and caps interactive surfaces on the P pilus subunits to prevent them from participating in non-productive interactions	Over-represented	Variant
			yfcS	0.97	0.95	1	0.88	adhesion and biofilm formation (Yfc fimbriae, environmental)	-	"cell wall organization" "chaperone-mediated protein folding"	putative fimbrial chaperone YfcS	WP_112021941.1	putative chaperone found across Enterobacteria that shares homology with StfD (PRK15285) and PapD (COG3121, pfam00345) like fimbrial proteins	Putative chaperone part of the Yfc fimbrial system that could contribute to adhesion to various surfaces in specific environmental niches; also appears to increase adhesion to eukaryotic T24 bladder epithelial cells in the absence of fim genes	Over-represented	Variant
			yfcP	0.97	0.95	1	0.88	adhesion and biofilm formation (Yfc fimbriae, environmental)	-	"cell adhesion" "cell adhesion involved in single-species biofilm formation"	putative fimbrial-like protein YfcP	WP_140436959.1	putative protein found across Enterobacteria that shares homology with StfG (PRK15288) and FimA (COG3539)-like fimbrial proteins	Putative protein part of the Yfc fimbrial system that could contribute to adhesion to various surfaces in specific environmental niches; also appears to increase adhesion to eukaryotic T24 bladder epithelial cells in the absence of fim genes	Over-represented	Variant
			yfcQ	0.97	0.95	1	0.88	adhesion and biofilm formation (Yfc fimbriae, environmental)	-	"cell adhesion" "cell adhesion involved in single-species biofilm formation"	putative fimbrial-like protein YfcQ	WP_202116860.1	putative protein found across Enterobacteria that shares homology with StfA (PRK15287) and FimA (COG3539)-like fimbrial proteins (pfam00419)	Putative protein part of the Yfc fimbrial system that could contribute to adhesion to various surfaces in specific environmental niches; also appears to increase adhesion to eukaryotic T24 bladder epithelial cells in the absence of fim genes	Over-represented	Variant
			yfcR	0.97	0.95	1	0.88	adhesion and biofilm formation (Yfc fimbriae, environmental)	-	"cell adhesion" "cell adhesion involved in single-species biofilm formation"	putative fimbrial-like protein YfcR	WP_063104870.1	putative protein found across Enterobacteria that shares homology with StfE (PRK15286)-like fimbrial proteins	Putative protein part of the Yfc fimbrial system that could contribute to adhesion to various surfaces in specific environmental niches; also appears to increase adhesion to eukaryotic T24 bladder epithelial cells in the absence of fim genes	Over-represented	Variant
			ybgD_1	0.97	0.95	1	0.83	adhesion and biofilm formation (Ybg fimbriae)	-	"cell adhesion involved in single-species biofilm formation"	putative fimbrial-like protein YbgD	WP_231364486.1	putative protein found across Enterobacteria that shares homology with fimbrial (PRK09733) and pilin (COG3539)-like proteins	Fimbrial-like protein that may be part of the Ybg fimbrial system that plays a role in adhesion and biofilm formation	Over-represented	Variant
			yfcO	0.92	0.85	1	0.92	adhesion and biofilm formation (Yfc fimbriae, environmental)	-	-	putative protein YfcO	WP_001388100.1	putative protein found across Enterobacteria that shares homology with DUF2544 (pfam11245) proteins, which have no known function	Putative protein part of the Yfc fimbrial system that could contribute to adhesion to various surfaces in specific environmental niches; also appears to increase adhesion to eukaryotic T24 bladder epithelial cells in the absence of fim genes	Over-represented	Variant
			group_7299 (elfC)	0.27	0.5	0	0.97	adhesion and biofilm formation (Elf fimbriae, environmental)	-	"pilus assembly"	putative outer membrane usher protein ElfC	WP_250667638.1	putative protein found across Enterobacteria that shares homology with FimD (COG3188) and LpfC (PRK15207)-like fimbrial outer membrane usher proteins (pfam00577)	Fimbrial Elf-Ycb outer membrane usher protein that could contribute to adhesion to various abiotic surfaces; may be involved in the export and assembly of the Elf fimbrial subunits across the outer membrane	Over-represented	Variant
		Biofilm Formation – Synthesis of Biofilm Components	glgS_1	41% (WW-specific)	0.75	0	1	adhesion and biofulm formation (synthesis of biofilm polysaccharides) cell wall homeostasis (suface composition regulation)	motility	"negative regulation of bacterial-type flagellum-dependent cell motility" "negative regulation of single-species biofilm formation on inanimate substrate" "positive regulation of cellular carbohydrate metabolic process"	Surface composition regulator	WP_224267749.1	putative protein found across Enterobacteria that shares homology with GlgS (pfam08971, PRK02922), which is associated with glycogen synthesis and cell surface composition regulation	Major determinant of cell surface composition that negatively regulates motility, adhesion and synthesis of biofilm exopolysaccharides	Over-represented	Duplicate
			group_23749	30% (MP-specific)	0	0.65	1	unknown function	adhesion and biofilm formation (synthesis of biofilm polysaccharides)	-	hypothetical protein	WP_001702373.1	putative protein found across Enterobacteria that shares homology with EpsG (pfam14897)-like glycosyltransferase proteins	According to homology could encode a putative transmembrane glycosyltransferase involved in the production of the extracellular matrix during biofilm formation, which facilitates the adhesion of chains of cells into bundles and is required for biofilm maintenance	Over-represented	Lone, Unique
		Biofilm Formation – Regulation	bhsA_4	30% (MP-specific)	0	0.65	1	adhesion and biofilm formation (regulation of biofilm formation) resistance (heavy metals)	-	"single-species biofilm formation"	Multiple stress resistance protein BhsA	WP_159762104.1	putative stress resistance protein found across Enterobacteria that shares homology with uncharacterized PRK10259-family proteins and YhcN (NF033776)-like peroxide and acid stress response proteins	Stress resistance protein that appears to reduce the permeability of the outer membrane to copper, and also seems to be involved in the regulation of biofilm formation	Over-represented	Duplicate
			group_9198	0.41	0.75	0	0.99	unknown function	adhesion and biofilm formation (regulation of biofilm formation)	-	hypothetical protein	WP_198321341.1	putative protein found across Gammaproteobacteria that shares homology with diguanylate cyclases (COG2199, cd01949, pfam00990, smart00267, TIGR00254), SiaD (NF038266)-like biofilm regulation proteins, PleD (PRK09581)-response regulators, and other hypothetical proteins (PRK13560)	According to homology could encode for a putative diguanylate cyclase which could play a role in biofilm regulation	Over-represented	Lone, Shared
			bigR	0.65	0.4	0.95	1	adhesion and biofilm formation (regulation of biofilm formation)	-	"negative regulation of DNA-templated transcription"	Biofilm growth-associated repressor	WP_000928911.1	putative transcription factor across Enterobacteria that shares homology with ArsR (COG0640, smart00418, cd00090) family transcriptional regulators associated with arsenical resistance	Transcriptional repressor that responds to heavy metal ions, mediating resistance to heavy metal stress and regulating metal ion homeostasis (including arsenic, zinc, etc.); could also respond to biofilm formation	Over-represented	Variant
		Biofilm Formation – General	ygiW_3	27% (MP-specific)	0	0.59	1	resistance (heavy metals, oxidative stress)	adhesion and biofilm formation	"cellular response to cadmium ion" "cellular response to hydrogen peroxide" "single-species biofilm formation on inanimate substrate"	Protein YgiW	WP_142255031.1	putative protein found across Enterobacteria that contains a conserved BOF domain (pfam04076) that shares homology with YdeI (PRK10053, COG3111, NF033674)-like stress tolerance proteins and uncharacterized TIGR00156 family proteins	Protein that appears to be involved in cellular responses to hydrogen peroxide and cadmium stress	Over-represented	Duplicate
			intA_3	0.89	0.8	1	1	prophage protein recombination (integrase)	cell growth and division (growth) adhesion and biofilm formation resistance (UV, acid shock)	"DNA recombination" "provirus excision" "viral entry into host cell" "viral genome integration into host DNA"	Prophage integrase IntA	WP_016243761.1	putative integrase (PRK09692) found across Enterobacteria that contains a conserved Arm DNA-binding domain (pfam13356) and shares homology with bacteriophage P4 (cd00801)-like integrases, and XerC (COG0582) and XerD (TIGR02225)-like tyrosine recombinases	May play a role in the integration of cryptic P4-like prophage CP4-57 into the host genome by site-specific recombination and subsequent excision from the host genome (alongside alpA), which may impact growth, biofilm formation, and stress resistance	Over-represented	Duplicated Variant
			group_21207 (intA_1)	43% (WW-specific)	0.8	0	1	prophage protein recombination (integrase)	cell growth and division (growth) adhesion and biofilm formation resistance (UV, acid shock)	"DNA recombination" "provirus excision" "viral entry into host cell" "viral genome integration into host DNA"	Prophage integrase IntA	WP_040062554.1	putative integrase (PRK09692) found across Enterobacteria that contains a conserved Arm DNA-binding domain (pfam13356) and shares homology with bacteriophage P4 (cd00801)-like integrases, and XerC (COG0582)-like tyrosine recombinases	May play a role in the integration of cryptic P4-like prophage CP4-57 into the host genome by site-specific recombination and subsequent excision from the host genome (alongside alpA), which may impact growth, biofilm formation, and stress resistance (UV, acid)	Over-represented	Duplicated Variant
			intA_4	0.73	0.8	0.65	0.99	prophage protein recombination (integrase)	cell growth and division (growth) adhesion and biofilm formation resistance (UV, acid shock)	"DNA recombination" "provirus excision" "viral entry into host cell" "viral genome integration into host DNA"	Prophage integrase IntA	WP_152953707.1	putative integrase (PRK09692) found across Enterobacteria that contains a conserved Arm DNA-binding domain (pfam13356) and shares homology with bacteriophage P4 (cd00801)-like integrases, and XerC (COG0582) and XerD (TIGR02225)-like tyrosine recombinases	May play a role in the integration of cryptic P4-like prophage CP4-57 into the host genome by site-specific recombination and subsequent excision from the host genome (alongside alpA), which may impact growth, biofilm formation, and stress resistance	Over-represented	Duplicated Variant
			intA_5	0.73	0.5	1	0.96	prophage protein recombination (integrase)	cell growth and division (growth) adhesion and biofilm formation resistance (UV, acid shock)	"DNA recombination" "provirus excision" "viral entry into host cell" "viral genome integration into host DNA"	Prophage integrase IntA	WP_159186794.1	putative integrase (PRK09692) found across Enterobacteria that contains a conserved Arm DNA-binding domain (pfam13356) and shares homology with bacteriophage P4 (cd00801)-like integrases and XerC (COG0582)-like tyrosine recombinases	May play a role in the integration of cryptic P4-like prophage CP4-57 into the host genome by site-specific recombination and subsequent excision from the host genome (alongside alpA), which may impact growth, biofilm formation, and stress resistance	Over-represented	Duplicated Variant
			intA_1	0.51	0.1	1	0.95	prophage protein recombination (integrase)	cell growth and division (growth) adhesion and biofilm formation resistance (UV, acid shock)	"DNA recombination" "provirus excision" "viral entry into host cell" "viral genome integration into host DNA"	Prophage integrase IntA	WP_096260414.1	putative integrase (PRK09692, pfam00589) found across Enterobacteria that contains a conserved Arm DNA-binding domain (pfam13356) and shares homology with bacteriophage P4 (cd00801)-like integrases	May play a role in the integration of cryptic P4-like prophage CP4-57 into the host genome by site-specific recombination and subsequent excision from the host genome (alongside alpA), which may impact growth, biofilm formation, and stress resistance	Over-represented	Duplicated Variant
			group_15993 (intA_2)	0.38	0.15	0.65	1	prophage protein recombination (integrase)	cell growth and division (growth) adhesion and biofilm formation resistance (UV, acid shock)	"DNA recombination" "provirus excision" "viral entry into host cell" "viral genome integration into host DNA"	Prophage integrase IntA	WP_060616031.1	putative integrase (PRK09692) found across Enterobacteria that contains a conserved Arm DNA-binding domain (pfam13356) and shares homology with bacteriophage P4 (cd00801)-like integrases, and XerC (COG0582)-like tyrosine recombinases	May play a role in the integration of a cryptic P4-like prophage CP4-57 into the host genome by site-specific recombination and its subsequent excision from the host genome (alongside alpA), which may impact growth, biofilm formation, and stress resistance (UV, acid)	Over-represented	Duplicated Variant
			intA_2	0.03	0.05	0	0.47	prophage protein recombination (integrase)	cell growth and division (growth) adhesion and biofilm formation resistance (UV, acid shock)	"DNA recombination" "provirus excision" "viral entry into host cell" "viral genome integration into host DNA"	Prophage integrase IntA	WP_024185638.1	putative integrase (PRK09692) found across Enterobacteria that shares homology with bacteriophage P4 (cd00801)-like integrases (pfam00589), and XerC (COG0582)-like tyrosine recombinases	May play a role in the integration of cryptic P4-like prophage CP4-57 into the host genome by site-specific recombination and subsequent excision from the host genome (alongside alpA), which may impact growth, biofilm formation, and stress resistance	Under-represented	Duplicated Variant
			group_27941	0.32	0.6	0	0.97	unknown function	prophage protein resistance (UV) adhesion and biofilm formation	-	hypothetical protein	WP_135105623.1	putative prophage protein found across Enterobacteria that shares homology with CP4-57-encoded transcriptional regulator AlpA (COG3311, pfam05930)	According to homology could encode for an AlpA-like transcriptional regulator/excisionase, a CP4-57 prophage-encoded protein that appears to mediate the excision of the cryptic CP4-57 prophage, which has been associated with biofilm formation and suppression of UV susceptibility of Lon-protease mutants in E. coli	Over-represented	Lone, Shared
			group_21113	0.41	0.2	0.65	0.99	unknown function	prophage protein resistance (UV) adhesion and biofilm formation	-	hypothetical protein	WP_060615946.1	putative prophage protein found across Enterobacteria that shares homology with CP4-57-encoded transcriptional regulator AlpA (COG3311, pfam05930)	According to homology could encode for an AlpA-like transcriptional regulator/excisionase, a CP4-57 prophage-encoded protein that appears to mediate the excision of the cryptic CP4-57 prophage, which has been associated with biofilm formation and suppression of UV susceptibility of Lon-protease mutants in E. coli	Over-represented	Lone, Shared
			group_23819	0.35	0.1	0.65	0.99	unknown function	prophage protein resistance (UV) adhesion and biofilm formation	-	hypothetical protein	EJF20261.1	putative prophage protein found across Enterobacteria that shares homology with CP4-57-encoded transcriptional regulator AlpA (COG3311, pfam05930)	According to homology could encode for an AlpA-like transcriptional regulator/excisionase, a CP4-57 prophage-encoded protein that appears to mediate the excision of the cryptic CP4-57 prophage, which has been associated with biofilm formation and suppression of UV susceptibility of Lon-protease mutants in E. coli	Over-represented	Lone, Shared
			group_23652	0.3	0	0.65	0.97	unknown function	prophage protein resistance (UV) adhesion and biofilm formation	-	hypothetical protein	WP_096171348.1	putative protein found across Enterobacteria that shares homology with AlpA (COG3311)-like transcriptional regulators	According to homology could encode for an AlpA-like transcriptional regulator/excisionase, a CP4-57 prophage-encoded protein that appears to mediate the excision of the cryptic CP4-57 prophage, which has been associated with biofilm formation and suppression of UV susceptibility of Lon-protease mutants in E. coli	Over-represented	Lone, Shared
			group_3313	0	0	0	0.57	unknown function	prophage protein resistance (UV) adhesion and biofilm formation	-	hypothetical protein	WP_001323667.1	putative protein found across Enterobacteria that shares homology with phage AlpA (COG3311, pfam05930) proteins	According to homology could encode for an AlpA-like transcriptional regulator/excisionase, a CP4-57 prophage-encoded protein that appears to mediate the excision of the cryptic CP4-57 prophage, which has been associated with biofilm formation and suppression of UV susceptibility of Lon-protease mutants in E. coli	Under-represented	Lone, Shared
			group_8114	0	0	0	0.62	unknown function	iron sequestration zinc sequestration adhesion and biofilm formation	-	putative periplasmic iron-binding protein	WP_089623558.1	putative periplasmic binding protein (TIGR03772) found across Enterobacteria that shares homology with PsaA (cd01137)-like metal binding proteins, and ZnuA (COG0803, pfam01297, PRK09545) and AdcA (NF033605)-like zinc binding proteins	Putative periplasmic binding protein that may bind metal ions, including iron and zinc, and could play a role in adhesion	Under-represented	Lone, Shared
			group_2245	0.621622	0.3	1	0.13	unknown function	adhesion and biofilm formation	-	hypothetical protein	WP_215103545.1	putative protein that contains no known conserved functional domains	Putative protein that may play a role in biofilm formation	Under-represented	Lone, Shared
			group_21206	43% (WW-specific)	0.8	0	1	prophage protein	adhesion and biofilm formation resistance (UV)	-	hypothetical protein	EMG64473.1	putative phage regulatory protein found across Enterobacteria that exhibits homology specifically to AlpA (pfam05930, COG3311)-like phage-encoded transcriptional regulators	According to homology could encode for a regulatory protein encoded by a cryptic P4-like, CP4-57 prophage which is linked to biofilm formation and suppression of a capsule-overproducing and UV sensitive phenotype for Lon ATP-dependent protease mutants in E. coli	Over-represented	Lone, Unique
			group_17834	0.89	0.8	1	1	unknown function	prophage protein resistance (UV) adhesion and biofilm formation	-	hypothetical protein	WP_001549567.1	putative prophage protein found across Enterobacteria that shares homology with CP4-57-encoded transcriptional regulator AlpA (COG3311, pfam05930)	According to homology could encode for an AlpA-like transcriptional regulator/excisionase, a CP4-57 prophage-encoded protein that appears to mediate the excision of the cryptic CP4-57 prophage, which has been associated with biofilm formation and suppression of UV susceptibility of Lon-protease mutants in E. coli	Over-represented	Lone, Unique
			group_23655	30% (MP-specific)	0	0.65	1	unknown function	prophage protein resistance (UV) adhesion and biofilm formation	-	hypothetical protein	WP_060616002.1	putative prophage protein found across Enterobacteria that shares homology with CP4-57-encoded transcriptional regulator AlpA (COG3311, pfam05930)	According to homology could encode for an AlpA-like transcriptional regulator/excisionase, a CP4-57 prophage-encoded protein that appears to mediate the excision of the cryptic CP4-57 prophage, which has been associated with biofilm formation and suppression of UV susceptibility of Lon-protease mutants in E. coli	Over-represented	Lone, Unique
			ymoA	0.59	0.8	0.35	1	virulence (haemolysin)	resistance (persister cell formation) adhesion and biofilm formation	"regulation of DNA-templated transcription" "regulation of gene expression"	Modulating protein YmoA	WP_004213596.1	putative modulating protein found across Bacteria that shares homology with Hha (PRK10945, pfam05321)-like haemolysin expression modulating proteins	According to homology could encode for a Hha/YmoA-like expression modulating protein that downregulates haemolysin expression in response to environmental stimuli; may also be involved in persister cell formation and the downregulation of biofilm formation	Over-represented	Variant
			gtfA	38% (WW-specific)	0.7	0	1	cell wall homeostasis (cell wall protein modification)	adhesion and biofilm formation	"protein O-linked glycosylation" "protein O-linked glycosylation via serine"	UDP-N-acetylglucosamine--peptide N-acetylglucosaminyltransferase GtfA subunit	WP_097769071.1	putative transferase (pfam13692) found across Enterobacteria that shares homology with AmsD (cd03820), RfaB (COG0438), and LPS-associated (PRK09922) glycosyltransferases, as well as BshA (TIGR03999)-like malate synthases	UDP-N-acetylglucosamine-peptide N-acetylglucosaminyltransferase that glycosylates its cognate GspB cell wall protein counterpart that appears to play a role in cell adhesion	Over-represented	Variant
			yafQ	0.05	0.1	0	0.5	toxin-antitoxin sytem (toxin)	adhesion and biofilm formation resistance (antibiotics) cell growth and division (plasmid maintenance via addiction system)	"mRNA catabolic process" "negative regulation of DNA-templated transcription" "regulation of growth" "response to antibiotic" "single-species biofilm formation"	mRNA interferase toxin YafQ	WP_000615974.1	putative toxin found across Enterobacteria that shares homology with YafQ (TIGR00053, pfam15738, COG3041)-like mRNA interferase toxins that also play a role in plasmid addiction systems	Toxin component of a type II toxin-antitoxin system that acts as a sequence-specific mRNA endoribonuclease that inhibits translation elongation and induces bacterial stasis; may also play a role in biofilm formation and plasmid addiction systems	Under-represented	Variant
			dinJ	0.05	0.1	0	0.43	toxin-antitoxin sytem (antitoxin)	adhesion and biofilm formation	"DNA-templated transcription" "negative regulation of DNA-templated transcription" "positive regulation of DNA-templated transcription initiation" "regulation of growth" "single-species biofilm formation"	Antitoxin DinJ	WP_234678412.1	putative antitoxin found across Enterobacteria that shares hiomology with RelB/DinJ (COG3077, pfam04221, TIGR02384, PRK11235) family antitoxins	Antitoxin component of a type II toxin-antitoxin system that counteracts the effect of its cognate toxin YafQ	Under-represented	Variant
			xcpW	0.03	0.05	0	0.37	virulence (type II secretion system)	adhesion and biofilm formation	"protein secretion by the type II secretion system"	Type II secretion system protein J	WP_103743174.1	putative protein found across Enterobacteria that shares homology with GspJ (TIGR01711) and PulJ (COG4795)-like type II secretion system J proteins (pfam11612)	Component of a type II secretion system required for the energy-dependent secretion of extracellular factors such as proteases and toxins from the periplasm; forms part of the pseudopilus tip complex that is critical for the recognition and binding of secretion substrates and also confers increased bacterial adhesive capabilities	Under-represented	Variant
	Substrate Metabolism & Transport	Carbohydrate Transport and Metabolism	group_10429	0	0	0	0.45	unknown function	carbohydrate metabolism (sugars)	-	hypothetical protein	WP_146680738.1	putative protein found across Gammaproteobacteria that contains a conserved ASCH domain (cd06553, smart01022, pfam04266) that shares homology with YhfF (COG4405)-like RNA-binding proteins	According to homology could encode for a putative phosphoribulokinase involved in ribulose metabolism	Under-represented	Absent
			group_11851	0	0	0	0.5	unknown function	carbohydrate transport (sugars)	-	hypothetical protein	WP_000749925.1	putative protein found across Bacteria that shares homology with RafY (pfam16966)-like glycoporins	According to homology could encode for a putative glycoporin involved in the transport of some unknown sugar substrate	Under-represented	Absent
			group_14942	0	0	0	0.61	unknown function	carbohydrate metabolism (sugars, tagatose)	-	Tagatose kinase	WP_000048609.1	putative kinase found across Enterobacteria that shares homology with KdgK (cd01166)-like 2-keto-3-deoxygluconate kinases, 5-dehydro-2-deoxygluconokinases, RbsK (COG0524)-like sugar kinases, fructokinases (PLN02323), and PfkB (pfam00294)-like carbohydrate kinases	According to homology could encode for a putative sugar (tagatose) kinase	Under-represented	Absent
			group_15284	0	0	0	0.62	unknown function	carbohydrate metabolism (sugars)	-	hypothetical protein	WP_257189560.1	putative protein found across Bacteria that shares homology with YdaE ( COG3822)-like D-lyxose isomerases (pfam07385), and other sugar isomerases (cd20309)	According to homology could encode for a putative sugar isomerase that catalyzes the reversible isomerization of D-lyxose to D-xylulose	Under-represented	Absent
			group_8990	0	0	0	0.62	unknown function	carbohydrate metabolism (sugars, aldose)	-	hypothetical protein	WP_097398343.1	putative protein found across Enterobacteria that shares homology with aldose 1-epimerases ((cd09023) and uncharacterized DUF4432 family (pfam14486) proteins, which have no known function	According to homology could encode for a putative epimerase involved in aldose metabolism	Under-represented	Absent
			sorA	0	0	0	0.46	carbohydrate transport (sugars, sorbose)	-	"phosphoenolpyruvate-dependent sugar phosphotransferase system" "phosphorylation"	PTS system sorbose-specific EIIC component	WP_115763143.1	putative protein found across Enterobacteria that shares homology with ManY (COG3715)-like mannose/fructose/sorbose-specific PTS transporter IIC subunit proteins (TIGR00822, PRK15065, pfam03609)	Sorbose-specific EIIC component of a PTS transport system involved in sorbose transport	Under-represented	Absent
			sorF	0	0	0	0.47	carbohydrate transport (sugars, sorbose)	-	"phosphoenolpyruvate-dependent sugar phosphotransferase system" "phosphorylation"	PTS system sorbose-specific EIIA component	WP_256130186.1	putative transport protein found across Enterobacteria that shares homology with ManX (COG2893)-like mannose/fructose-specific PTS IIA subunit (TIGR00824, cd00006, pfam03610) and IIAB subinit (PRK15088) proteins	Sorbose-specific EIIA component of a PTS transport system involved in sorbose transport	Under-represented	Absent
			sorM	0	0	0	0.61	carbohydrate transport (sugars, sorbose)	-	"phosphoenolpyruvate-dependent sugar phosphotransferase system"	PTS system sorbose-specific EIID component	WP_141085607.1	putative transport protein found across Enterobacteria that shares homology with ManZ (COG3716)-like PTS mannose transporter subunit IID proteins (PRK11103, TIGR00828, pfam03613)	Sorbose-specific EIID component of a PTS transport system involved in sorbose transport	Under-represented	Absent
			ybbH	0	0	0	0.58	carbohydrate metabolism (sugars)	-	"carbohydrate derivative metabolic process" "regulation of DNA-templated transcription"	hypothetical protein	WP_097471822.1	putative protein found across Enterobacteria that contains conserved SIS (cd04795) and HTH (pfam01418) domains that shares homology with RpiR (COG1737)-like transcriptional regulators, bifunctional transcriptional regulator/glucokinase proteins (PRK14101)	According to homology could encode for a putative transcriptional regulator that may be involved in the metabolism of some unknown (sugar) substrate	Under-represented	Absent
			glgA_2	32% (WW-specific)	0.6	0	1	carbohydrate metabolism (polysaccharides, glycogen)	resistance (DNA-damaging stimuli)	"cellular response to DNA damage stimulus" "glycogen biosynthetic process"	Glycogen synthase	WP_087588075.1	putative synthase found across Gammaproteobacteria that shares homology with GlgA (PRK00654, TIGR02095, COG0297, cd03791)-like glycogen synthases and starch synthases (pfam08323)	Glycogen synthase involved in glycogen biosynthesis	Over-represented	Duplicate
			cra_1*	0.73	0.85	0.59	1	carbohydrate transport (sucrose, fructose) carbohydrate metabolism (sucrose, fructose)	resistance (osmotic stress)	"regulation of DNA-templated transcription" "regulation of DNA-templated transcription initiation" "response to fructose"	Catabolite repressor/activator	WP_000851062.1	putative transcription factor found across Enterobacteria that exhibits homology to LacI/PurR (smart00354, pfam00356)-like regulatory proteins that respond to lactose, FruR (cd06274, TIGR02417)-like transcription factors that respond to fructose, and cra (PRK11303)-like catabolic repressor/activator proteins	Global transcriptional regulator that regulates carbon (fructose, sucrose) metabolism and transport; has been shown to regulate the expression of osmoprotectant genes, and as such may also be implicated in resistance to hydrostatic pressure	Over-represented	Duplicate
			mdlB_2*	0.92	0.9	0.94	1	organic acid salt metabolism ((R)-mandelate, L-lactate)	carbohydrate metabolism (sugars, L-fucose)	"mandelate catabolism" "aerobic respiration" "L-fucose catabolic process" "lactate oxidation"	(S)-mandelate dehydrogenase	WP_215200894.1	putative dehydrogenase found across Enterobacteria that shares homology with FMN-dependent dehydrogenases (pfam01070), specifically those involved in mandelate (cd04736) and L-lactate (PRK11197, NF033901, COG1304) metabolism, as well as mycofactocin systems (TIGR03966)	(S)-mandelate dehydrogenase involved in the metabolism of aromatic compounds, specifically (R)-mandelate degradation, allowing for the utilization of mandelate as a carbon source and energy for growth; may also be related to L-lactate metabolism	Over-represented	Duplicate
			ugpC_2	0.95	0.9	1	0.99	carbohydrate transport (glycerol-3-phosphate)	-	"carbohydrate transport" "glycerol-3-phosphate transmembrane transport" "glycerophosphodiester transmembrane transport"	sn-glycerol-3-phosphate import ATP-binding protein UgpC	WP_032247122.1	putative ABC-type transporter protein (pfam00005) found across Enterobacteria that contains a conserved AAA (smart00382) domain and shares homology with FbpC (PRK11432)-like ATP-binding components of ferric ion transporters, PotA (COG3842, cd03300, TIGR01187)-like ATP-binding components of polyamine transporters, DarD (NF038007)-like darobactin exporter proteins, RbbA (NF033858)-like ribosome-ass…	ATP-binding protein part of larger ABC transporter system that may be involved in the transport of sn-glycerol-3-phosphate (G3P)	Over-represented	Duplicate
			malI_1	0.3	0	0.65	0.92	carbohydrate metabolism (sugars, maltose)	-	"negative regulation of DNA-templated transcription" "regulation of DNA-templated transcription"	Maltose regulon regulatory protein MalI	WP_000179019.1	putative protein found across Enterobacteria that shares homology with FruR (cd06274), PurR (COG1609), MalI (PRK10014), and LacI (TIGR02417, smart00354, cd01392)-like transcriptional regulators	Maltose regulon regulatory protein that acts as a repressor of genes involved in maltose metabolism	Over-represented	Duplicate
			bglA_1	0.03	0.05	0	0.38	carbohydrate metabolism (sugars, aryl-phospho-beta-D-glucosidase)	-	"carbohydrate catabolic process"	Aryl-phospho-beta-D-glucosidase BglA	BBP30521.1	putative protein found across Bacteria that shares homology with CelA (PRK09589)-like 6-phospho-beta-glucosidases, BglB (COG2723)-like Beta-glucosidase/6-phospho-beta-glucosidase/beta-galactosidases (TIGR03356), and glycosyl hydrolases (pfam00232)	Aryl-phospho-beta-D-glucosidase that catalyzes the hydrolysis of phosphorylated beta-glucosides into glucose-6-phosphate and aglycone; appears to only play a limited role in the utilization of external beta-glucosides	Under-represented	Duplicate
			kbaY_3	0	0	0	0.62	carbohydrate metabolism (sugar phosphates, D-tagatose 6-phosphate)	-	"carbohydrate metabolic process" "D-tagatose 6-phosphate catabolic process"	D-tagatose-1,6-bisphosphate aldolase subunit KbaY	WP_133142472.1	putative aldolase subunit protein found across Enterobacteria that shares homology with tagatose-bisphosphate aldolase subunit proteins (cd00947) and Fba (COG0191)-like fructose-bisphosphate aldolases (pfam01116, PRK12857, TIGR01859)	Catalytic subunit of tagatose-1,6-bisphosphate aldolase, which catalyzes the reversible aldol condensation of dihydroxyacetone phosphate with glyceraldehyde 3-phosphate to produce tagatose 1,6-bisphosphate	Under-represented	Duplicate
			kbaY_2	0	0	0	0.62	carbohydrate metabolism (sugar phosphates, D-tagatose 6-phosphate)	-	"carbohydrate metabolic process" "D-tagatose 6-phosphate catabolic process"	D-tagatose-1,6-bisphosphate aldolase subunit KbaY	WP_147658525.1	putative aldolase subunit protein found across Enterobacteria that shares homology with GatY (PRK12737)-like tagatose-bisphosphate aldolase subunit proteins (cd00947) and Fba (COG0191)-like fructose-bisphosphate aldolases (pfam01116, TIGR01859)	Catalytic subunit of tagatose-1,6-bisphosphate aldolase, which catalyzes the reversible aldol condensation of dihydroxyacetone phosphate with glyceraldehyde 3-phosphate to produce tagatose 1,6-bisphosphate	Under-represented	Duplicate
			gatY_2*	0	0	0	0.62	organic alcohol metabolism (galactitol) carbohydrate metabolism (sugar phosphates, D-tagatose 6-phosphate)	-	"D-tagatose 6-phosphate catabolic process" "galactitol catabolic process"	D-tagatose-1,6-bisphosphate aldolase subunit GatY	WP_097481638.1	putative aldolase subunit protein found across Enterobacteria that shares homology with GatY (PRK12737)-like tagatose-bisphosphate aldolase subunit proteins (TIGR01858, cd00947) and Fba (COG0191)-like fructose-bisphosphate aldolases (pfam01116)	Catalytic subunit of tagatose-1,6-bisphosphate aldolase, which catalyzes the reversible aldol condensation of dihydroxyacetone phosphate with glyceraldehyde 3-phosphate to produce tagatose 1,6-bisphosphate; also appears to be involved in the catabolism of galactitol	Under-represented	Duplicate
			mglA_2	0.27	0.2	0.35	0.11	carbohydrate transport (sugars, galactose, methylgalactoside)	resistance (DNA-damaging stimuli)	"cellular response to DNA damage stimulus" "galactose transmembrane transport" "methylgalactoside transport"	Galactose/methyl galactoside import ATP-binding protein MglA	WP_112924367.1	putative transporter protein (pfam00005) found across Enterobacteria that shares homology with MglA (COG1129)-like galactose/methyl galaxtoside transporter ATP-binding proteins (PRK10982), XylG (TIGR02633)-like D-xylose ABC transporter ATP-binding proteins, monosaccharide transport proteins (cd03215), RbbA (NF033858)-like ribosome-associated transporter proteins, DarD (NF038007)-like darobactin e…	Galactose/methyl galactoside import ATP-binding protein that forms part of an ABC transporter complex involved in galactose/methyl galactoside import; responsible for energy coupling to the transport system	Under-represented	Duplicate
			gntR_2	0.03	0.05	0	0.55	carbohydrate metabolism (sugars, glucose)	-	"regulation of DNA-templated transcription" "regulation of glucose metabolic process"	HTH-type transcriptional regulator GntR	WP_097740808.1	putative transcriptional regulator found across Enterobacteria that shares homology with GntR (PRK14987, cd01575), PurR (COG1609), CcpA (TIGR01481), and LacI (smart00354, pfam00356)-like tranascriptional regulators	HTH-type transcriptional regulator involved in the regulation of glucose metabolism	Under-represented	Duplicate
			yggP_2	0	0	0	0.46	carbohydrate metabolism (mannitol-1-phosphate)	-	-	Mannitol-1-phosphate 5-dehydrogenase	VDG87249.1	putative protein found across Enterobacteria that shares homology with L-sorbose-1-phosphate reductases (cd08238), Tdh (COG1063)-like threonine dehydrogenases, and galactitol-1-phosphate 5-dehydrogenases (PRK10309)	Mannitol-1-phosphate 5-dehydrogenase that seems to be involved in mannitol utilization	Under-represented	Duplicate
			ptsH_2	0	0	0	0.62	carbohydrate transport (sugars)	-	"phosphoenolpyruvate-dependent sugar phosphotransferase system" "regulation of carbohydrate utilization"	Phosphocarrier protein HPr	WP_247157893.1	putative protein found across Bacteria that shares homology with PtsH (COG1925)-like HPr phosphocarrier proteins (pfam00381, TIGR01003, cd00367, PRK13780)	Phosphocarrier protein forming the general (non sugar-specific) component PTS transport systems that catalyzes the phosphorylation of incoming sugar substrates concomitantly with their translocation across the cell membrane; also plays a role in coordinating and optimizing the use of available carbon sources	Under-represented	Duplicate
			rbsB_1	0	0	0	0.61	carbohydrate transport (sugars, D-ribose)	chemotaxis	" D-ribose transmembrane transport" "positive chemotaxis"	Ribose import binding protein RbsB	RIC09231.1	putative transport protein found across Enterobacteria that shares homology with RbsB (PRK10653, COG1879) and RhaS (TIGR02637)-like periplasmic sugar binding transport proteins (cd06322, pfam13407)	Ribose import binding protein that forms part of an ABC transporter complex involved in ribose import; also serves as the primary chemoreceptor for chemotaxis	Under-represented	Duplicate
			sorB_2	0	0	0	0.47	carbohydrate transport (sugars, sorbose)	-	"phosphoenolpyruvate-dependent sugar phosphotransferase system" "phosphorylation"	PTS system sorbose-specific EIIB component	WP_224083366.1	putative transport protein found across Enterobacteria that shares homology with AgaB (COG3444)-like mannose/fructose/N-acetylgalactosamine-specific PTS subunit proteins, and various sorbose-specific PTS IIB subunit (cd00001, TIGR00854, pfam03830) and IIAB subunit (PRK15088) proteins	Sorbose-specific EIIB component of a PTS transport system involved in sorbose transport	Under-represented	Duplicate
			group_4882	0.89	0.8	1	0.93	unknown function	carbohydrate transport (glycerol-3-phosphate)	"glycerol-3-phosphate transmembrane transport" "glycerophosphodiester transmembrane transport"	hypothetical protein	WP_137536658.1	putative protein found across Enterobacteria that shares homology with UgpB (COG1653, PRK10974)-like transporter periplasmic proteins (cd13585, pfam01547)	According to homology could encode for a putative periplasmic protein component of an ABC transporter complex involved in sn-glycerol-3-phosphate import; can also transport glycerophosphoryl diesters, which are hydrolyzed to G3P and alcohol during transport	Over-represented	Lone, Shared
			group_2234	0.51	0.4	0.65	0.92	unknown function	carbohydrate metabolism	-	hypothetical protein	STI66479.1	putative protein found across Enterobacteria that shares homology with CASH domain (smart00722)-containing carbohydrate binding proteins and sugar hydrolases, MisL (PRK15313)-like intestinal colonization autotransporter adhesins, and FhaB (COG3210)-like proteins involved in heme utilization or adhesion	According to homology could encode for a putative protein that may play a role in adhesion or carbohydrate metabolism	Over-represented	Lone, Shared
			group_1335	0.03	0.05	0	0.43	unknown function	carbohydrate metabolism (polysaccharides)	-	hypothetical protein	WP_052012180.1	putative protein found across Enterobacteria that shares homology with AmyA ( cd11315)-like alpha-amylase subunit proteins	According to homology could encode for a putative protein involve in polysaccharide catabolism	Under-represented	Lone, Shared
			group_13892	0.05	0.1	0	0.47	unknown function	carbohydrate metabolism (sugars)	-	hypothetical protein	TVS75073.1	putative protein found across Bacteria that contains a conserved HTH domain (pfam12833) that shares homology with AraC (COG2207, smart00342)-like arabinose operon control proteins, SoxS (PRK10219)-like superoxide response transcriptional regulators, HpaA (TIGR02297)-like 4-hydroxyphenylacetate catabolism regulatory proteins, and RclR (NF040475)-like reactive chlorine-specific transcriptional regu…	According to homology could encode for a putative transcriptional regulator that may be involved in arabinose metabolism	Under-represented	Lone, Shared
			celA	0.03	0.05	0	0.42	carbohydrate transport (sugars, cellobiose)	-	"N,N'-diacetylchitobiose import" "phosphoenolpyruvate-dependent sugar phosphotransferase system" "phosphorylation"	PTS system cellobiose-specific EIIB component	WP_115767756.1	putative transport protein found across Enterobacteria that shares homology with CelA (COG1440)-like phosphotransferase system cellobiose-specific IIB component proteins (PRK10499, TIGR00853, pfam02302) and phosphotransferase system chitobiose-specific IIB component proteins (cd05564)	Cellobiose-specific EIIB component of a PTS transport system involved in cellobiose transport	Under-represented	Lone, Shared
			alsK	0.05	0.1	0	0.42	carbohydrate metabolism (sugars, D-allose)	-	"D-allose catabolic process" "DNA-templated transcription"	D-allose kinase	WP_106490985.1	putative protein found across Enterobacteria that shares homology with D-allose kinases (PRK09698), ROK family putative glucokinases (pfam00480, TIGR00744), and NagC (COG1940)-like sugar kinases	D-allose kinase that catalyzes the phosphorylation of D-allose to D-allose 6-phosphate	Under-represented	Lone, Shared
			alsB	0.05	0.1	0	0.42	carbohydrate transport (sugars, D-allose)	-	"allose transmembrane transport" "D-ribose transmembrane transport"	D-allose-binding periplasmic protein	WP_089648680.1	putative transport periplasmic-binding protein (pfam13407) found across purple photosynthetic bacteria that shares homology with D-allose transporter substrate-binding proteins (PRK09701, cd06320), RbsB (COG1879)-like ABC-type sugar transport system periplasmic proteins, and RhaS (TIGR02637)-like rhamnose ABC transporter rhamnose-binding proteins	D-allose-binding periplasmic protein that forms part of a binding-protein-dependent transport system for D-allose	Under-represented	Lone, Shared
			alsE	0.05	0.1	0	0.42	carbohydrate transport (sugars, D-allose)	-	"cellular carbohydrate metabolic process" "D-allose catabolic process" "pentose-phosphate shunt, non-oxidative branch"	D-allulose-6-phosphate 3-epimerase	WP_264366224.1	putative protein found across Enterobacteria that shares homology with allulose-6-phosphate 3-epimerases (PRK09722) and Rpe (COG0036, cd00429, TIGR01163)-like ribulose-phosphate 3 epimerases (pfam00834)	D-allulose-6-phosphate 3-epimerase that catalyzes the reversible epimerization of D-allulose 6-phosphate to D-fructose 6-phosphate	Under-represented	Lone, Shared
			degA	0.03	0.05	0	0.55	carbohydrate metabolism (sugars)		"regulation of DNA-templated transcription"	HTH-type transcriptional regulator DegA	AKK49069.1	putative transcriptional regulator found across Bacteria that shares homology with sucrose metabolism regulatory proteins (cd06288), LacI (pfam00532, smart00354, cd01392), PurR (COG1609), CytR (PRK11041), and CcpA (TIGR01481) transcriptional regulators	HTH-type transcriptional regulator involved in the control of degradation of B. subtilis amidophosphoribosyltransferase and probably activates the gene for a degradative protease; alternatively could encode for a transcriptional regulator that regulates the expression of genes related to sucrose metabolism	Under-represented	Lone, Shared
			rpiR*	0.05	0.1	0	0.42	carbohydrate metabolism (sugars, D-allose; sugar phosphates, ribose-5-phosphate)	-	"negative regulation of DNA-templated transcription initiation" "regulation of DNA-templated transcription initiation"	HTH-type transcriptional regulator RpiR	WP_000083213.1	putative transcriptional regulator found across Enterobacteria that contains a conserved SIS domain (pfam01380) that shares homology with RpiR (PRK11337, COG1737, cd05013)-like transcriptional regulators and GmhA (TIGR00441)-like phosphoheptose isomerases	Regulatory protein involved in the repression of genes involved in D-allose and ribose-5-phosphate metabolism and transport	Under-represented	Lone, Shared
			cscB	0.03	0.05	0	0.55	carbohydrate transport (sugars, sucrose)	-	"sucrose metabolic process"	Sucrose permease	WP_251292521.1	putative protein found across Enterobacteria that shares homology with LacY (PRK09528, cd06172, pfam01306) galactoside permeases and other oligosaccharide:H+ symporters (TIGR00882)	Sucrose permease responsible for the transport of sucrose into the cell, with the concomitant import of a proton; also appears to transport maltose, fructose or lactulose, but not glucose, lactose or melibiose	Under-represented	Lone, Shared
			ykoT	22% (WW-specific)	0.4	0	1	carbohydrate metabolism (sugars)	-	-	putative glycosyltransferase YkoT	WP_203032471.1	putative protein found across Enterobacteria that shares homology with undecaprenyl phosphate 4-deoxy-4-formamido-L-arabinose transferases (PRK10714), bacterial DPM1-like enzymes (cd04187), WcaA (COG0463)-like glycosyltransferases (pfam00535), and PgaC (TIGR03937)-like poly-beta-1,6 N-acetyl-D-glucosamine synthases	Putative glycosyltransferase	Over-represented	Lone, Unique
			group_35408	30% (WW-specific)	0.55	0	1	unknown function	carbohydrate metabolism (sugars, glucose)	-	hypothetical protein	SIX24022.1	putative protein found across Enterobacteria that shares homology with PflD (PRK09983, COG1882)-like pyruvate formate lyases (TIGR01774, cd01677, pfam02901), and indoleacetate decarboxylase proteins (NF033718)	According to homology could encode for a putative pyruvate formate lyase, which is involved in glucose fermentation	Over-represented	Lone, Unique
			group_23869	30% (MP-specific)	0	0.65	1	unknown function	carbohydrate transport (sugars, rhamnose)	-	hypothetical protein	WP_053908475.1	putative protein found across Proteobacteria that shares homology with RhaT (COG0697)-like permeases	According to homology could encode for a putative permease that mediates the uptake of L-rhamnose across the cytoplasmic membrane alongside the concomitant transport of protons into the cell	Over-represented	Lone, Unique
			glgC_2	35% (WW-specific)	0.65	0	1	carbohydrate metabolism (polysaccharides, glycogen)	-	"glycogen biosynthetic process"	Glucose-1-phosphate adenylyltransferase	WP_119880377.1	putative transferase (pfam00483) found across Enterobacteria that shares homology with GlgC (PRK00725, COG0448, TIGR02091, cd02508)-like glucose-1-phosphate adenylyltransferases	Glucose-1-phosphate adenylyltransferase involved in the biosynthesis of ADP-glucose required for the synthesis of glycogen	Over-represented	Variant
			scrB	0.7	0.8	0.59	1	carbohydrate metabolism (sugar phosphates, sucrose-6-phosphate)	cell wall homeostasis (glycan biosynthesis)	"sucrose metabolic process"	Sucrose-6-phosphate hydrolase	HAN1980096.1	putative glycosyl hydrolase (pfam00251, smart00640) found across Enterobacteria that shares homology ScrB (TIGR01322, cd18623) and SacC (COG1621)-like GH32 family sucrose-6-phosphate hydrolases	Sucrose-6-phosphate hydrolase involved in sucrose and sucrose-6-P metabolism; may also be involved in glycan biosynthesis	Over-represented	Variant
			lnpD	38% (WW-specific)	0.7	0	1	carbohydrate metabolism (sugars, galactose)	colonization	"carbohydrate metabolic process" "galactose metabolic process"	UDP-glucose 4-epimerase	WP_000026025.1	putative epimerase (pfam01370) found across Enterobacteria that shares homology with GalE (cd05247, TIGR01179, COG1087)-like UDP-glucose-4-epimerases and UDP-galactose-4-epimerases (PRK10675)	UDP-glucose 4-epimerase involved in the metabolism of galactose, which may also play a role in host-colonization	Over-represented	Variant
			ydjH	0.95	0.9	1	0.91	carbohydrate metabolism (sugars)	-	-	putative sugar kinase YdjH	MCQ8762473.1	putative sugar kinase found across Enterobacteria that contains no conserved functional domains	According to homology could encode for a putative kinase involved in the metabolism of a particular sugar substrate	Over-represented	Variant
			scrY	0.76	0.9	0.59	1	carbohydrate transport (sucrose, maltodextrin)	resistance (DNA-damaging stimuli)	"carbohydrate transport" "ion transport" "polysaccharide transport" "maltodextrin transmembrane transport" "cellular response to DNA damage stimulus"	Sucrose porin	WP_000488917.1	putative porin found across Enterobacteria that exhibits homology to LamB (cd01346, pfam02264, PRK09360, COG4580, pfam11471)-like maltoporins	Outer membrane sugar porin involved in the transport of carbohydrates (sucrose, maltodextrin, or an alternative sugar)	Over-represented	Variant
			group_13222 (sacX)	27% (WW-specific)	0.5	0	1	carbohydrate transport (sugars, glucose)	-	"glucose transmembrane transport" "negative regulation of DNA binding" "phosphoenolpyruvate-dependent sugar phosphotransferase system" "phosphorylation" "regulation of DNA-templated transcription"	Negative regulator of SacY activity	WP_090083367.1	putative component of a PTS-transporter system containing found across Enterobacteria that shares homology with IIBC (TIGR01996, PRK11007, COG1263, cd00212) and EIIC (pfam02378) components of a sucrose-specific PTS system	According to homology, could encode for a putative PTS-transporter system for the transport of sugars (glucose) for metabolism	Over-represented	Variant
			sacX	0.51	0.45	0.59	1	carbohydrate transport (sugars, glucose)	-	"glucose transmembrane transport" "negative regulation of DNA binding" "phosphoenolpyruvate-dependent sugar phosphotransferase system" "phosphorylation" "regulation of DNA-templated transcription"	Negative regulator of SacY activity	WP_000345204.1	putative component of a PTS-transporter system containing found across Enterobacteria that shares homology with IIBC (TIGR01996, PRK11007, COG1263, cd00212) and EIIC (pfam02378) components of a sucrose-specific PTS system	According to homology, could encode for a putative PTS-transporter system for the transport of sugars (glucose) for metabolism	Over-represented	Variant
			hyfB	0.97	0.95	1	0.75	respiration (electron transport)	carbohydrate transport (sugars, glucose)	"anaerobic electron transport chain" "anaerobic respiration" "ATP synthesis coupled electron transport" "formate oxidation" "glucose catabolic process"	Hydrogenase-4 component B	WP_000339447.1	putative hydrogenase subunit found across Enterobacteria that shares homology with HyfB (COG0651)-like hydrogenase-4 subunit proteins (PRK06521)	Component of hydrogenase 4 involved in anaerobic respiration and metabolism	Over-represented	Variant
			group_8046 (pflB)*	0.3	0.55	0	0.95	carbohydrate metabolism (sugars, glucose) amino acid metabolism (threonine)	-	"glucose metabolic process" "threonine catabolic process"	Formate acetyltransferase 1	WP_063101191.1	putative protein found across Bacteria that shares homology with formate acetyltransferases (TIGR01255), PflD (COG1882, PRK09983) pyruvate formate lyases (cd01678, pfam02901), indoleacetate decarboxylases (NF033718), GrcA3 (NF038360)-like autonomous glycyl radical cofactors, and 4-hydroxyphenylacetate decarboxylase subunit proteins (NF033715)	Formate acetyltransferase that catalyzes the conversion of pyruvate to formate and acetyl-CoA; may also be involved in the control of the activity of the formate channel FocA	Over-represented	Variant
			alsC	0.05	0.1	0	0.45	carbohydrate transport (sugars, D-allose)	-	"allose transmembrane transport" "D-ribose transmembrane transport"	D-allose transport system permease protein AlsC	CAI2944215.1	putative transporter protein found across Enterobacteria that shares hiomology with D-allose transporter proteins (PRK09699), AraH (COG1172, cd06579)-like ribose/xylose/arabinose/galactoside transporter proteins, and branched-chain amino acid transporter proteins (pfam02653)	Permease component of a binding-protein-dependent transport system AlsBAC for D-allose that is probably responsible for the translocation of the substrate across the membrane	Under-represented	Variant
			group_11899 (ytfQ)	0.05	0.1	0	0.47	carbohydrate transport (sugars, galactofuranose)	-	"galactose transmembrane transport" "hexose import across plasma membrane"	ABC transporter periplasmic-binding protein YtfQ	WP_134737705.1	putative transport protein (pfam13407) found across Bacteria that shares homology with YtfQ (cd06309)-like galactofuranose transport proteins, RbsB (COG1879, PRK10653)-like ribose transporter proteins, and XylF (TIGR02634)-like D-xylose transporter proteins	Periplasmic substrate-binding component of an ABC transporter complex involved in galactofuranose transport	Under-represented	Variant
			group_12761 (yihU)	0	0	0	0.61	carbohydrate metabolism (sugars, sulfoquinovose)	resistance (xenobiotic substances)	"6-sulfoquinovose(1-) catabolic process" "6-sulfoquinovose(1-) catabolic process to glycerone phosphate and 3-sulfolactaldehyde" "toxin catabolic process"	3-sulfolactaldehyde reductase	WP_001298598.1	putative reductase found across Enterobacteria that shares homology with sulfolactaldehyde 3-reductases (PRK15461), MmsB (COG2084)-like 3-hydroxyisobutyrate dehydrogenases (TIGR01692), and 6-phosphogluconate dehydrogenases	3-sulfolactaldehyde that reduces 3-sulfolactaldehyde to 2,3-dihydroxypropane 1-sulfonate and may be involved in the detoxification of various potentially toxic intermediates that may accumulate under stress conditions	Under-represented	Variant
			group_15294 (yihV)	0	0	0	0.61	carbohydrate metabolism (sugars, sulfofructose)	-	"6-sulfoquinovose(1-) catabolic process" "6-sulfoquinovose(1-) catabolic process to glycerone phosphate and 3-sulfolactaldehyde" "carbohydrate phosphorylation"	Sulfofructose kinase	WP_000160873.1	putative kinase found across Enterobacteria that shares homology with RbsK (COG0524)-like ribokinases (cd01945, TIGR02152, PRK11142) and PfkB (pfam00294)-like carbohydrate kinases	Sulfofructose kinase that phosphorylates 6-deoxy-6-sulfo-D-fructose to 6-deoxy-6-sulfo-D-fructose 1-phosphate	Under-represented	Variant
			group_15295 (yihT)	0	0	0	0.61	carbohydrate metabolism (sugars, sulfofructose)	-	"6-sulfoquinovose(1-) catabolic process" "6-sulfoquinovose(1-) catabolic process to glycerone phosphate and 3-sulfolactaldehyde"	Sulfofructosephosphate aldolase	WP_220424855.1	putative aldolase found across Enterobacteria that shares homology with LacD (COG3684, TIGR01232) and DeoC (pfam01791)-like tagatose 1,6-diphosphate aldolases (PRK12858)	Sulfofructosephosphate aldolase that cleaves 6-deoxy-6-sulfo-D-fructose 1-phosphate to form dihydroxyacetone phosphate and 3-sulfolactaldehyde	Under-represented	Variant
			group_20383 (csqR)	0	0	0	0.61	carbohydrate metabolism (sugars, sulfoquinovose)	-	"negative regulation of DNA-templated transcription initiation"	HTH-type transcriptional repressor CsqR	WP_218067593.1	putative transcriptional repressor found across Enterobacteria that shares homology with DeoR/GlpR (PRK10906, COG1349, pfam00455, smart00420)-like transcriptional regulators	HTH-type transcriptional repressor involved in the regulation of the sulfoquinovose operon	Under-represented	Variant
			sacA	0.03	0.05	0	0.55	carbohydrate metabolism (sugars, sucrose)	-	"sucrose metabolic process"	Sucrose-6-phosphate hydrolase	EEU4239572.1	putative sugar hydrolase (smart00640, pfam00251, cd08996) found across Enterobacteria that shares homology with SacC (COG1621) and ScrB (TIGR01322)-like sucrose-6-phosphate hydrolases	Sucrose-6-phosphate hydrolase that catalyzes the hydrolysis of terminal non-reducing beta-D-fructofuranoside residues in beta-D-fructofuranosides	Under-represented	Variant
			yicJ	0.49	0.1	0.941176	0.79	carbohydrate transport (sugars)	-	"carbohydrate transport" "organic substance transport" "sodium ion transport"	Inner membrane symporter YicJ	WP_185712288.1	putative transporter protein (PRK11462) found across Enterobacteria that shares homology with MelB (COG2211, cd17332)-like Na+/melibiose symporter proteins and Gph (TIGR00792)-like sugar transporter proteins (pfam13347)	Inner membrane symporter that may mediate the transport of some unknown sugar substrate	Under-represented	Variant
		Amino Acid, Amine, and Peptide Metabolism and Transport	group_10417	0	0	0	0.54	unknown function	amino acid metabolism (glutamine)	-	hypothetical protein	WP_097343715.1	putative protein (COG5426) found across Enterobacteria that shares homology with putative glutamine aminotransferases (pfam07090)	According to homology could encode for a putative glutamine aminotransferase	Under-represented	Absent
			group_9634	0	0	0	0.51	unknown function	amino acid transport	-	hypothetical protein	WP_052869967.1	putative protein found across Bacteria that shares homology with MarC (PRK10995, pfam01914, COG2095, TIGR00427)-like amino acid transporters	According to homology could encode for a putative transporter protein involved in the transport of small neutral amino acids	Under-represented	Absent
			mhpE_2*	0.97	0.95	1	0.99	organic acid salt metabolism (3-phenylpropionate) amino acid metabolism (leucine)	-	"3-phenylpropionate catabolic process" "leucine biosynthetic process"	4-hydroxy-2-oxovalerate aldolase	STI77547.1	putative aldolase (pfam00682) found across Bacteria that shares homology with MhpE-like 4-hydroxy-2-oxovalerate aldolase proteins (TIGR03217, PRK08195, cd07943) and LeuA (COG0119)-like Isopropylmalate/homocitrate/citramalate synthase proteins	4-hydroxy-2-oxovalerate aldolase involved in the meta-cleavage pathway for the degradation of 3-phenylpropanoate and leucine biosynthesis	Over-represented	Duplicate
			slyA_2	38% (WW-specific)	0.7	0	1	chaperone	resistance (acid shock, starvation) virulence amino acid metabolism (histidine)	"negative regulation of DNA-templated transcription initiation" "positive regulation of DNA-templated transcription" "positive regulation of DNA-templated transcription initiation" "regulation of DNA-templated transcription"	Transcriptional regulator SlyA	WP_228722688.1	putative transcriptional regulator found across Gammaproteobacteria with no conserved functional domains	Transcriptional regulator that appears to be involved in the activation of genes encoding molecular chaperones, starvation lipoproteins, proteins involved in acid resistance, and virulence genes and the repression of genes involved in histidine biosynthesis	Over-represented	Duplicate
			puuP_3	0.32	0.05	0.65	1	amine transport (putrescine)	resistance (DNA-damaging stimuli)	"amino acid transport" "cellular response to DNA damage" "putrescine catabolic process" "putrescine transport"	Putrescine importer PuuP	WP_247102149.1	putative transporter found across Enterobacteria that shares homology with PotE (COG0531)-like amino acid transporters (TIGR00909, pfam00324), GABA permeases (PRK10197), and histidine-histamine antiporters (NF040512)	Putative transporter that is involved in the transport of amino acids (putrescine) as an alternative energy source; may also be associated with protection against DNA damage	Over-represented	Duplicate
			betI_2	0	0	0	0.54	amine metabolism resistance (osmotic stress)	-	"glycine betaine biosynthetic process from choline" "negative regulation of DNA-templated transcription" "regulation of DNA-templated transcription" "response to osmotic stress"	HTH-type transcriptional regulator BetI	WP_150174417.1	putative transcriptional regulator found across Enterobacteria that shares homology with RutR (TIGR03613, PRK15008) and TetR (pfam00440)-like transcriptional regulators	HTH-type transcriptional regulator that acts as a repressor involved in the biosynthesis of the osmoprotectant glycine betaine	Under-represented	Duplicate
			bcr_1	0	0	0	0.55	resitance (antibiotics)	peptide transport	"cysteine export across plasma membrane" "dipeptide transmembrane transport" "protein transport" "response to antibiotic" "transmembrane transport" "xenobiotic detoxification by transmembrane export across the plasma membrane"	Bicyclomycin resistance protein	SPW67055.1	putative protein found across Enterobacteria that shares homology with MdfA (cd17320), Bcr (TIGR00710, PRK11102), EmrB (NF000391), and ProP (COG0477) transporter proteins (pfam07690)	Bicyclomycin resistance protein that acts like a probable membrane translocase that confers resistance to sulfonamide (sulfathiazole) and bicyclomycin	Under-represented	Duplicate
			group_21067	43% (WW-specific)	0.8	0	0.99	unknown function	amino acid metabolism DNA repair	-	hypothetical protein	WP_088765739.1	putative protein found across Enterobacteria that shares homology with DksA/TraR (PHA00080, COG1734, TIGR02419, pfam01258)-like proteins	According to homology could encode for a putative transcription factor that acts by binding directly to the RNA polymerase that is required for the negative regulation of rRNA expression and positive regulation of several amino acid biosynthesis promoters; also involved in the repair of DNA double-strand breaks	Over-represented	Lone, Shared
			mmuM	0.97	0.95	1	0.91	amino acid metabolism (methionine, S-methylmethionine)	resistance (DNA-damaging stimuli)	"cellular response to DNA damage stimulus" "methionine biosynthetic process" "methylation" "S-methylmethionine cycle" "S-methylmethionine metabolic process"	Homocysteine S-methyltransferase	WP_000081351.1	putative methyltransferase found across Enterobacteria that shares homology with MmuM (PRK09485)-like homocysteine S-methyltransferases (COG2040, pfam02574) and MetH (TIGR02082)-like 5-methyltetrahydrofolate–homocysteine methyltransferase	Homocysteine S-methyltransferase that is involved in methionine biosynthesis and S-methylmethionine metabolism	Over-represented	Shared
			rocC	0.97	0.95	1	0.91	amino acid transport (S-methylmethionine) sulfur transport	-	"amino acid transmembrane transport" "S-methylmethionine transport"	Amino-acid permease RocC	WP_124063907.1	putative permease found across Enterobacteria that shares homology with S-methylmethionine permeases (PRK11387), LysP (COG0833)-like amino acid permeases (pfam00324), GabP (TIGR01773)-like GABA permeases, TyrP (NF040513)-like tyrosine-tyramine antiporters, and histidine-histamine antiporters (NF040512)	Amino acid permease that appears to transport S-methylmethionine for use as a sulfur source	Over-represented	Shared
			ccmL	0.7	0.75	0.65	0.83	amino alcohol metabolism (ethanolamine)	resistance (xenobiotic substances)	"ethanolamine catabolic process" "generation of precursor metabolites and energy"	Carbon dioxide concentrating mechanism protein CcmL	EFB7858741.1	putative protein found across Enterobacteria that shares homology with CcmL ( COG4576, cd01614, pfam03319) and EutN (PRK15448)-like carboxysome shell and ethanolamine utilization microcompartment proteins	Carbon dioxide concentrating protein that probably forms part of a bacterial microcompartment shell dedicated to ethanolamine degradation that also keeps the level of toxic intermediates low	Over-represented	Lone, Shared
			group_4098	0.97	0.95	1	0.97	unknown function	amino acid metabolism (L-cysteine)	-	hypothetical protein	WP_238744519.1	putative protein found across Enterobacteria that shares homology with YbdN (COG3969)-like phosphoadenosine phosphosulphate reductases (cd01713) and uncharacterized DUF3440 proteins (pfam11922)	According to homology could encode for a putative phosphoadenosine phosphosulphate reductase that is involved in the biosynthesis of L-cysteine from sulfate	Over-represented	Lone, Shared
			group_12178	0.35	0.65	0	0.88	unknown function	peptide metabolism	"CAAX-box protein processing"	hypothetical protein	WP_001493766.1	putative protein found across Gammaproteobacteria that shares homology with YdiL (COG1266)-like membrane proteases and Abi (pfam02517)-like self-immunity CAAX proteases	According to homology could encode for a putative protease that may function as an endopeptidase that proteolytically removes the C-terminal three residues of farnesylated peptides containing the CAAX motif where C is cysteine, A is an aliphatic amino acid and X is any amino acid	Over-represented	Lone, Shared
			psdht	43% (WW-specific)	0.8	0	1	amino acid metabolism (threonine, serine, phenylserine)	-	"branched-chain amino acid biosyntheti process" "isoleucine biosynthetic process" "L-serine catabolic process" "threonine catabolic process" "threonine metabolic process"	Phenylserine dehydratase	WP_044351353.1	putative pyridoxal-phosphate dependent enzyme (pfam00291) found across Enterobacteria that exhibits specific homology to threonine dehydratases/ammonia lyases (cd01562, COG1171, PRK08246, TIGR01127)	Putative dehydratase involved in the metabolism of amino acids (threonine, serine, potentially phenylserine)	Over-represented	Lone, Unique
			group_12961*	0.78	0.95	0.59	1	unknown function	amino acid transport amino acid metabolism	-	hypothetical protein	WP_001515737.1	putative protein found across Enterobacteria contains a conserved cdsB L-serine desulfidase (COG3681) domain, which is involved in L-cysteine metabolism; and a SDH-alpha (pfam03313) domain, which is involved with serine metabolism	According to homology may encode for a protein involved in amino acid metabolism and/or transport	Over-represented	Lone, Unique
			group_15541*	0.76	0.9	0.59	1	unknown function	amino acid metabolism (L-histidine, L-glutamate) amine metabolism (putrescine)	-	hypothetical protein	WP_000058769.1	putative protein found across Enterobacteria that exhibits homology with HutG (pfam05013, COG3741, pfam05013)-like N-formylglutamate amidohydrolases, which are involved in amino acid metabolism	According to homology may be involved in L-histidine/L-glutamate and putrescine metabolism	Over-represented	Lone, Unique
			group_35382	38% (WW-specific)	0.7	0	1	unknown function	amino acid metabolism (lysine)	-	hypothetical protein	WP_244247688.1	putative protein found across Proteobacteria that shares homology with LysR (COG0583, pfam00126, cd08446, TIGR03339) and CynR (PRK11242)-like transcriptional regulators	According to homology could encode for a transcriptional regulator involved in lysine biosynthesis	Over-represented	Lone, Unique
			group_35377	35% (WW-specific)	0.65	0	1	unknown function	amino acid metabolism (isoleucine) resistance (xenobiotic substances)	-	hypothetical protein	WP_257273950.1	putative protein found across Enterobacteria that shares homology with YjgF (cd06152)-like endoribonucleases (pfam01042)	According to homology could encode for a putative protein involved in isoleucine biosynthesis and ammonia detoxification	Over-represented	Lone, Unique
			group_30691	27% (WW-specific)	0.5	0	1	unknown function	amino acid metabolism	-	hypothetical protein	WP_129693896.1	putative protein found across Enterobacteria that shares homology with HAD-like SerB phosphatidylglycerol-phosphate phosphatases (cd02612, COG0560) and IB subfamily hydrolases (TIGR01490, pfam12710)	According to homology could encode for a putative hydrolase that could be involvd in amino acid biosynthesis	Over-represented	Lone, Unique
			group_17010	27% (WW-specific)	0.5	0	1	unknown function	amino acid transport (glutamate, glutamine, aspartate, asparagine)	-	hypothetical protein	EEX0319021.1	putative protein found across Enterobacteria that shares homology with BztA (cd13692)-like glutamate/glutamine/aspartate/asparagine transporter proteins, lysine-arginine-ornithine-binding periplasmic proteins (TIGR01096), bifunctional adhesin/ABC transporter aspartate/glutamate-binding proteins (PRK11917), and other bacterial periplasmic substrate-binding proteins (smart00062)	According to homology could encode for part of a binding-protein-dependent transport system for glutamate, glutamine, aspartate and asparagine	Over-represented	Lone, Unique
			hutH	0.76	0.9	0.59	1	amino acid metabolism (histidine)	-	"histidine catabolic process to glutamate and formamide" "histidine catabolic process to glutamate and formate"	Histidine ammonia-lyase	WP_217220790.1	putative protein found across Enterobacteria that exhibits homology to HutH (PRK09367, TIGR01225, COG2986)-like histidine ammonia-lyases and other aromatic acid/phenylalanine ammonia-lyases (pfam00221, cd00332)	Histidine ammonia-lyase involved in histidine metabolism (degradation)	Over-represented	Variant
			hutU	0.76	0.9	0.59	1	amino acid metabolism (histidine)	-	"histidine catabolic process to glutamate and formamide" "histidine catabolic process to glutamate and formate"	Urocanate hydratase	EFJ97403.1	putative protein found across Enterobacteria that exhibits homology to HutU (COG2987, PRK05414, TIGR01228, pfam17392)-like urocanate hydratases	Urocanate hydratase involved in histidine metabolism (degradation)	Over-represented	Variant
			hutI	0.54	0.55	0.53	1	amino acid metabolism (histidine)	-	"histidine catabolic process" "histidine catabolic process to glutamate and formamide" "histidine catabolic process to glutamate and formate"	Imidazolonepropionase	WP_001515701.1	putative protein found across Enterobacteria that shares homology with HutI (COG1228, TIGR01224, cd01296)-like imidazolonepropionases involved in histidine degradation; also shares homology with TRZ/ATZ family proteins (PRK06687)	Imidazolonepropionase that catalyzes the third step in the universal histidine degradation pathway	Over-represented	Variant
			group_10236 (feaB)	0.76	0.85	0.65	0.95	amino acid metabolism (L-phenylalanine)	-	"4-nitrophenol catabolic process" "L-phenylalanine catabolic process" "NAD biosynthetic process" "phenylethylamine catabolic process"	Phenylacetaldehyde dehydrogenase	WP_106708744.1	putative dehydrogenase found across Enterobacteria that shares homology with NahF (cd07113) and AdhE (COG1012)-like aldehyde dehydrogenases (pfam00171, PLN02766, TIGR01804)	Phenylacetaldehyde dehydrogenase involved in amino acid degradation pathways that acts almost equally well on phenylacetaldehyde, 4-hydroxyphenylacetaldehyde and 3,4-dihydroxyphenylacetaldehyde	Over-represented	Variant
			group_8046 (pflB)*	0.3	0.55	0	0.95	carbohydrate metabolism (sugars, glucose) amino acid metabolism (threonine)	-	"glucose metabolic process" "threonine catabolic process"	Formate acetyltransferase 1	WP_063101191.1	putative protein found across Bacteria that shares homology with formate acetyltransferases (TIGR01255), PflD (COG1882, PRK09983) pyruvate formate lyases (cd01678, pfam02901), indoleacetate decarboxylases (NF033718), GrcA3 (NF038360)-like autonomous glycyl radical cofactors, and 4-hydroxyphenylacetate decarboxylase subunit proteins (NF033715)	Formate acetyltransferase that catalyzes the conversion of pyruvate to formate and acetyl-CoA; may also be involved in the control of the activity of the formate channel FocA	Over-represented	Variant
			patB*	0.3	0	0.65	0.97	amino acid metabolism (cyssteine, methionine) sulfur metabolism	-	"methionine biosynthetic process"	Cystathionine beta-lyase PatB	WP_250696534.1	putative protein found across Enterobacteria that shares homology with MalY (COG1168)-like bifunctional PLP-dependent enzymes, PatB (TIGR04350)-like C-S lyases, and aspartate aminotransferases (cd00609, PRK05764, pfam00155)	Cystathionine beta-lyase that catalyzes the transformation of cystathionine to homocysteine; also exhibits cysteine desulfhydrase activity in vitro, producing sulfide from cysteine	Over-represented	Variant
			gadA	0.3	0.25	0.35	0.22	amino acid metabolism resistance (acid stress) colonization	-	"glutamate catabolic process" "intracellular pH elevation"	Glutamate decarboxylase alpha	NAD38928.1	putative protein found across Enterobacteria that shares homology with GadA (COG0076)-like glutamate decarboxylases (TIGR01788), DOPA decarboxylases (cd06450), pyridoxal-dependent decarboxylases (pfam00282), and histidine decarboxylases (PRK02769)	Glutamate decarboxylase that converts glutamate to gamma-aminobutyrate, consuming one intracellular proton in the reaction; part of the gad system, which helps to maintain a near-neutral intracellular pH when cells are exposed to extremely acidic conditions, which is essential for the successful colonization of the mammalian host by commensal and pathogenic bacteria	Under-represented	Variant
			group_9687 (ansA)	0	0	0	0.58	amino acid metabolism (asparagine)	virulence (compromising the host immune response)	"asparagine catabolic process"	L-asparaginase 1	WP_050007654.1	putative protein found across Enterobacteria that shares homology with AnsA (PRK09461, COG0252)-like L-asparaginases (TIGR00519, cd08963, smart00870, pfam00710)	Cytosolic asparaginase that has a dual function in both nitrogen assimilation and in protection against acid stress during infection, particularly for survival within macrophages via phagosome acidification arrest, through asparagine hydrolysis and NH4+ release; may also play a role in inducing stress to primary immune cells and compromising the host immune response	Under-represented	Variant
		Lipid Metabolism and Transport	nlhH	0	0	0	0.38	lipid metabolism (TAGs, vinyl esters)	-	"catabolic process"	Carboxylesterase NlhH	WP_097234285.1	putative protein found across Gammaproteobacteria that contains a conserved alpha-beta hydrolase fold domain (pfam07859) that shares homology with Aes (COG0657)-like acetyl esterases (PRK10162)	Carboxylesterase that hydrolyzes various short-chain esters, such as triacylglycerols and vinyl esters	Under-represented	Absent
			clsA_2	0.54	0.7	0.35	0.99	lipid metabolism (phospholipids, cardiolipin)	-	"cardiolipin biosynthetic process" "antiviral defense"	Major cardiolipin synthase ClsA	WP_024198323.1	putative cardiolipin synthase found across Bacteria that contains a conserved PLD domain (cd09163, cd09157, pfam13091) and shares homology with Cls (TIGR04265, PRK01642) cardiolipin synthases and DrmC (NF038319)-like DISARM system phospholipases	Major cardiolipin synthase that is involved in cardiolipin biosynthesis	Over-represented	Duplicate
			fabG_3*	30% (MP-specific)	0	0.65	0.97	lipids metabolism (fatty acids)	vitamin metabolism (biotin)	"biotin biosynthetic process" "fatty acid biosynthetic process" "fatty acid elongation" "lipid biosynthetic process"	3-oxoacyl-[acyl-carrier-protein] reductase FabG	WP_033554005.1	putative protein found across purple photosynthetic bacteria that shares homology with TmpR (NF012208) and TniO (NF038213)-like SDR family oxidoreductases cd05233), NF040490, NF040491), enoyl-(acyl carrier protein) reductases (pfam13561), gluconate 5-dehydrogenases (PRK08213), FabG (COG1028)-like NAD(P)-dependent dehydrogenases, 3-oxoacyl-(acyl-carrier-protein) reductases (TIGR01830), and BacC (N…	3-oxoacyl-[acyl-carrier-protein] reductase that catalyzes the NADPH-dependent reduction of beta-ketoacyl-ACP substrates to beta-hydroxyacyl-ACP products, the first reductive step in the elongation cycle of fatty acid biosynthesis	Over-represented	Duplicate
			group_11654	0.92	0.85	1	0.91	unknown function	lipid metabolism (fatty acids) resistance (radiation)	-	hypothetical protein	WP_059321907.1	putative protein found across Enterobacteria that shares homology with YqiA (PRK11071) and YcpF (COG3150)-like esterases and other uncharacterized proteins (pfam05728	According to homology could encode for a putative esterase that acts on palmitoyl-CoA and pNP-butyrate; also appears to play a role in resistance to ionizing radiation	Over-represented	Lone, Shared
			group_11655	0.08	0.15	0	0.08	unknown function	lipid metabolism resistance (radiation)	-	hypothetical protein	WP_059321907.1	putative protein found across Enterobacteria that shares homology with YqiA (PRK11071) and YcpF (COG3150)-like esterases and uncharacterized UPF0227 family (pfam05728) proteins	According to homology could encode for a putative protein that displays esterase activity toward palmitoyl-CoA and pNP-butyrate; also appears to be involved in mediating resistance against ionizing radiation	Under-represented	Lone, Shared
			group_18339	0.95	0.95	0.94	1	unknown function	cell wall homeostasis (membrane lipid asymmetry) lipid transport (phospholipids)	-	hypothetical protein	WP_001325018.1	putative permease (TIGR00056) found across Bacteria with specific homology to the MlaE (COG0767, pfam02405, NF033619) family of lipid transporters (PLN03100) that maintain outer membrane lipid asymmetry	According to homology could encode for a putative ABC-type permease that maintains lipid asymmetry in the outer membrane	Over-represented	Lone, Unique
			group_18341	0.92	0.95	0.88	1	unknown function	cell wall homeostasis (membrane lipid asymmetry) lipid transport (phospholipids)	-	hypothetical protein	WP_145512589.1	putative periplasmic component of an ABC-type transporter found across Bacteria with specific homology to the MlaD (COG1463) periplasmic protein associated with the maintenance of outer membrane lipid asymmetry	According to homology could encode for a putative periplasmic component of a putative ABC-type transporter that maintains lipid asymmetry in the outer membrane	Over-represented	Lone, Unique
			group_30472	41% (WW-specific)	0.75	0	1	unknown function	lipid metabolism (fatty acids) resistance (oxidative stress)	-	hypothetical protein	MBA8016697.1	putative protein found across Enterobacteria that contains conserved domains belonging to the PRK08177 superfamily, which is associated with SDR family oxidoreductases	According to homology could encode for a putative dehydrogenase or oxidoreductase that could either be involved in fatty acid metabolism or protection against oxidative stress	Over-represented	Lone, Unique
			group_30473	41% (WW-specific)	0.75	0	1	unknown function	lipid metabolism (fatty acids) resistance (oxidative stress)	-	hypothetical protein	EEZ9841057.1	putative protein found across Enterobacteria that contains conserved domains belonging to the PRK08177 superfamily, which is associated with SDR family oxidoreductases, including the carb_red_sniffer_like_SDR_c (cd05325) superfamily of oxidoreductases; the 3oxo_ACP_reduc (TIGR01830) superfamily, which encodes for a 3-oxoacyl-[ACP] reductase involved in fatty acid biosynthesis; and DltE (COG0300)-…	According to homology could encode for a putative dehydrogenase or oxidoreductase that could either be involved in fatty acid metabolism or protection against oxidative stress	Over-represented	Lone, Unique
			group_35384	38% (WW-specific)	0.7	0	1	unknown function	lipid metabolism	-	hypothetical protein	WP_227689327.1	putative protein found across Proteobacteria that shares homology with enoyl reductases (cd08249, smart00829) and NADPH:quinone oxidoreductases (COG0604, TIGR02824, PRK10754)	According to homology could encode for a putative enoyl reductase involved in lipid biosynthesis or an NADPH:quinone oxidoreductase	Over-represented	Lone, Unique
		Nucleotide, Nucleic Acid, and Nucleobase Metabolism and Transport	yfkN	0	0	0	0.58	nucleotide metabolism	-	"nucleotide catabolic process"	Trifunctional nucleotide phosphoesterase protein YfkN	WP_136788094.1	putative protein found across Enterobacteria that shares homology with UshA (COG0737, cd00845)-like trifunctional nucleotide phopshoesterase proteins (PRK09419), SoxB (TIGR04486)-like thiosulfohydrolases, and Nt5e (NF040549)-like cell surface ecto-5'-nucleotidases (pfam02872)	Trifunctional nucleotide phosphoesterase protein that catalyzes the release of inorganic phosphate from 2',3'-cyclic nucleotides through consecutive 2',3'-phosphodiesterase and 3'- (or 2' or 5') nucleotidase activities; probably plays a role in the cellular reprocessing of nucleotides present in the medium, under conditions of phosphate shortage	Under-represented	Absent
			group_8979	0.03	0.05	0	0.32	unknown function	nucleoside transport (deoxynucleosides)	"ion transport" "nucleoside transport" "viral entry into host cell"	hypothetical protein	WP_053891654.1	putative protein (PRK11528) found across Enterobacteria that shares homology with Tsx (pfam03502)-like nucleoside-specific channel-forming proteins	According to homology may encode for a putative protein that functions as substrate-specific channel for nucleosides and deoxynucleosides	Under-represented	Lone, Shared
			mkl	0.95	0.95	0.94	1	nucleotide transport (ribonucleotides)	-	"cholesterol import"	putative ribonucleotide transport ATP-binding protein mkl	WP_001325019.1	putative ATP-binding protein component of an ABC-type transporter (pfam00005) found across Bacteria with specific homology to the MlaF ATPase (COG1127) associated with the maintenance of outer membrane lipid asymmetry; also shares homology with MetN (PRK11153, TIGR02314) ATPases associated with the transport of D-methionine, RbbA (NF033858) ribosome-associated transporters, and efflux transporter…	Putative ribonucleotide transport ATP-binding protein that could be involved in the transport of ribonucleotides	Over-represented	Unique
			group_12945	27% (WW-specific)	0.5	0	1	unknown function	nucleotide metabolism (deoxyribonucleotides) sulfur metabolism resistance (oxidative stress)	-	hypothetical protein	VVZ51608.1	putative protein found across purple photosynthetic bacteria that shares homology with YbbN (COG3118)-like thioredoxin proteins (PRK10996, TIGR01068, pfam00085) and other TRX family proteins (cd02947)	According to homology could encode for a putative thioredoxin involved in many cellular processes, including deoxyribonucleotide synthesis, repair of oxidatively damaged proteins, protein folding, sulfur metabolism, and redox homeostasis	Over-represented	Lone, Unique
			group_2011	30% (MP-specific)	0	0.65	1	unknown function	nucleic acid metabolism (thymidylate)	-	hypothetical protein	EHH5063191.1	putative protein found across Enterobacteria that shares homology with YfbR (COG1896)-like nucleotidases	According to homology could encode for a putative nucleotidase involved in the deoxycytidine triphosphate (dCTP) pathway for the de novo synthesis of thymidylate	Over-represented	Lone, Unique
			group_18139	46% (MP-specific)	0	1	1	unknown function	nucleotide metabolism (pyrimidine deoxyribonucleotides)	-	hypothetical protein	WP_000008356.1	putative hydrolase found across Enterobacteria that shares homology with YfbR (COG1896)-like hydrolases involved with nucleotide transport and metabolism	According to homology could encode for a nucleotide hydrolase that is involved nucleotide metabolism, particularly in the salvage and biosynthesis of pyrimidine deoxyribonucleotides	Over-represented	Lone, Unique
			group_4087* (allB)	0.03	0.05	0	0.43	nucleobase metabolism nitrogen metabolism (allantoin	-	"allantoin assimilation pathway" "purine nucleobase catabolic process"	Allantoinase	WP_112921254.1	putative protein found across Gammaproteobacteria that shares homology with AllB (PRK08044, COG0044)-like allantoinases (TIGR03178, cd01315)	Allantoinase that catalyzes the conversion of allantoin to allantoic acid by hydrolytic cleavage of the five-member hydantoin ring	Under-represented	Variant
			xapA	0.03	0.05	0	0.32	nucleobase metabolism (deoxyguanosine, deoxyinosine)	-	"(deoxy)guanosine catabolic process" "(deoxy)inosine catabolic process" "nucleobase-containing small molecule interconversion" "nucleobase-containing small molecule metabolic process" "protein hexamerization" "purine nucleoside catabolic process" "xanthosine catabolic process"	Purine nucleoside phosphorylase 2	WP_053295416.1	putative protein found across Enterobacteria that shares homology with XapA (TIGR01699, COG0005)-like purine nucleoside phoshorylases (PRK08202, cd09009, pfam01048)	Purine nucleoside phosphorylase that catalyzes the phosphorolytic breakdown of the N-glycosidic bond in the beta-(deoxy)ribonucleoside molecules, with the formation of the corresponding free purine bases and pentose-1-phosphate	Under-represented	Variant
			ybbY	0.540541	0.15	1	0.09	nucleobase transport (xanthine)	-	"xanthine transport"	Putative purine permease YbbY	WP_196235519.1	putative transporter protein (pfam00860) found across Enterobacteria that shares homology with uracil/xanthine transporters (PRK11412, NF037981, COG2233, TIGR00801)	Putative purine permease that may be involved in the transport of xanthine	Under-represented	Variant
		Co-factor and Co-enzyme (incl. Vitamins) Metabolism and Transport	ecdB*	0	0	0	0.57	organic acid salt metabolism (phenolic acids) cofactor metabolism (FMN) resistance (xenobiotic substances)	-	"aromatic compound catabolic process" "response to toxic substance"	putative UbiX-like flavin prenyltransferase	WP_174563012.1	putative protein found across Enterobacteria that shares homology with UbiX (COG0163, TIGR00421, PRK06029)-like flavin (pfam02441) prenyltransferases	Putative UbiX-like flavin prenyltransferase involved in the non-oxidative decarboxylation and detoxification of phenolic derivatives under both aerobic and anaerobic conditions; also appears to catalyze the synthesis of the prenylated FMN cofactor for phenolic acid decarboxylase	Under-represented	Absent
			ecfA1_1	0	0	0	0.28	vitamin transport (riboflavin)	-	"riboflavin transport"	Energy-coupling factor transporter ATP-binding protein EcfA1	WP_069924917.1	putative transporter protein (pfam00005) found across Enterobacteria that shares homology with CbiO (cd03225, PRK13644) and EcfA2 (COG1122)-like ABC transporter energy-coupling factor proteins (TIGR04520), DarD (NF038007)-like darobactin export proteins, and RbbA (NF033858)-like ribosome-associated transporter proteins	ATP-binding component of a common energy-coupling factor ABC-transporter complex that transports some unknown substrate (possibly riboflavin)	Under-represented	Absent
			ecfA1_2	0	0	0	0.28	vitamin transport (riboflavin)	-	"riboflavin transport"	Energy-coupling factor transporter ATP-binding protein EcfA1	WP_105459254.1	putative transporter protein (pfam00005) found across Enterobacteria that shares homology with CbiO (cd03225, PRK13635) and EcfA2 (COG1122)-like ABC transporter energy-coupling factor proteins, FtsE (TIGR02673)-like cell-division proteins, DarD (NF038007)-like darobactin export proteins, and RbbA (NF033858)-like ribosome-associated transporter proteins	ATP-binding component of a common energy-coupling factor ABC-transporter complex that transports some unknown substrate (possibly riboflavin)	Under-represented	Absent
			group_6563	0	0	0	0.28	unknown function	vitamin transport (riboflavin)	-	hypothetical protein	WP_241161474.1	putative protein found across Enterobacteria that shares homology with EcfT (cd16914, COG0619)-like transporter energy-coupling factor proteins	Transmembrane component of an energy-coupling factor ABC-transporter complex that may be involved in riboflavin transport	Under-represented	Absent
			group_6782	0	0	0	0.61	unknown function	vitamin transport (thiamine)	-	hypothetical protein	WP_171937209.1	putative protein found across Enterobacteria that shares homology with ThiP (PRK09433, TIGR01253)-like permease proteins and FbpB (COG1178)-like iron transport proteins (cd06261)	According to homology could encode for a putative permease protein involved in thiamine transport	Under-represented	Absent
			fabG_3*	0.3	0	0.65	0.97	lipids metabolism (fatty acids)	vitamin metabolism (biotin)	"biotin biosynthetic process" "fatty acid biosynthetic process" "fatty acid elongation" "lipid biosynthetic process"	3-oxoacyl-[acyl-carrier-protein] reductase FabG	WP_033554005.1	putative protein found across purple photosynthetic bacteria that shares homology with TmpR (NF012208) and TniO (NF038213)-like SDR family oxidoreductases cd05233), NF040490, NF040491), enoyl-(acyl carrier protein) reductases (pfam13561), gluconate 5-dehydrogenases (PRK08213), FabG (COG1028)-like NAD(P)-dependent dehydrogenases, 3-oxoacyl-(acyl-carrier-protein) reductases (TIGR01830), and BacC (N…	3-oxoacyl-[acyl-carrier-protein] reductase that catalyzes the NADPH-dependent reduction of beta-ketoacyl-ACP substrates to beta-hydroxyacyl-ACP products, the first reductive step in the elongation cycle of fatty acid biosynthesis	Over-represented	Duplicate
			btuD_4	0.05	0.1	0	0.47	vitamin transport (cobalamin)	-	"cobalamin transport"	Vitamin B12 import ATP-binding protein BtuD	WP_087899856.1	putative transport protein (pfam00005) found across Enterobacteria that contains a conserved AAA domain (smart00382) that shares homology with MdlB (COG1132)-like multidrug transport proteins, MsbA (TIGR02204, cd03251, PRK11176)-like lipid A transport proteins, DarD (NF038007)-like darobactin export proteins, and RbbA (NF033858)-like ribosome-associated transporter proteins	ATP-binding component of an ABC transporter complex involved in vitamin B12 import that is responsible for energy coupling to the transport system	Under-represented	Duplicate
			nadC_2	0	0	0	0.54	cofactor metabolism (molybdenum cofactors, NAD)	-	"'de novo' NAD biosynthetic process from aspartate" "NAD biosynthetic process" "quinolinate catabolic process"	Nicotinate-nucleotide pyrophosphorylase [carboxylating]	WP_262228234.1	putative protein found across Enterobacteria that shares hoology with ModD (PRK06096, TIGR01334, cd01573)-like molybdenum transport proteins, NadC (COG0157)-like nicotinate-nucleotide pyrophosphorylases, and quinolinate phosphoribosyl transferases (pfam01729)	Nicotinate-nucleotide pyrophosphorylase involved in the catabolism of quinolinic acid; alternatively, could be involved in the transport and metabolism of molybdenum cofactors	Under-represented	Duplicate
			group_3505	0.03	0.05	0	0.53	unknown function	cofactor metabolism (NAD)	-	hypothetical protein	VCY34545.1	putative protein found across Enterobacteria that shares homology with NadB (TIGR00551, COG0029)-like L-aspartate oxidases (PRK07395) and SdhA (PRK06263, TIGR01812, COG1053)-like succinate dehydrogenases	According to homology could encode for a putative protein that catalyzes the oxidation of L-aspartate to iminoaspartate, the first step in the de novo biosynthesis of NAD+	Under-represented	Lone, Shared
			group_11073	41% (WW-specific)	0.75	0	1	unknown function	vitamin metabolism (thiamine) cofactor metabolism (molybdopterin)	-	hypothetical protein	WP_127448517.1	putative protein found across Enterobacteria that contains conserved domains belonging to the ThiF (COG0476, pfam00899, TIGR02354) and MoeZ (PRK07878) superfamilies, which encode for thiamine and molybdopterin biosynthesis proteins respectively, and a conserved domain belonging to the E1_enzyme_family (cd01483), which are associated with activating enzymes of ubiquitin-like proteins	According to homology could encode for a putative protein involved in the biosynthesis of thiamine or molybdopterin as essential cofactors via modification of sulfur-carrying proteins	Over-represented	Lone, Unique
			group_5963 (bshB1)	0.35	0.65	0	0.93	cofactor metabolism (bacillithiol)	resistance (oxidative stress, reactive electrophilic species, antibiotics)	"bacillithiol biosynthetic process"	hypothetical protein	MBB7253996.1	putative protein found across Enterobacteria that shares homology with LmbE (COG2120)-like N-acetylglucosaminyl deacetylases, BshB1 (TIGR04001)-like bacillithiol biosynthesis deacetylases, and GlcNAc-PI de-N-acetylases (pfam02585)	Putative protein involved in bacillithiol biosynthesis, which appears to contribute to resistance against oxidative and electrophilic stressors; catalyzes the second step of the pathway, the deacetylation of N-acetylglucosaminylmalate to glucosamine malate	Over-represented	Variant
			cobU	0.351351	0.1	0.65	0.95	vitamin metabolism (cobalamin)	resistance (DNA-damaging stimuli)	"cellular response to DNA damage stimulus" "cobalamin biosynthetic process" "phosphorylation" "porphyrin-containing compound biosynthetic process"	Bifunctional adenosylcobalamin biosynthesis protein CobU	AHA65860.1	putative protein found across Enterobacteria that shares homology with CobU (PRK05800, COG2087, pfam02283, cd00544)-like adenosylcobinamide kinase/adenosylcobinamide-phosphate guanylyltransferases	Bifunctional adenosylcobalamin biosynthesis protein that catalyzes ATP-dependent phosphorylation of adenosylcobinamide and addition of GMP to adenosylcobinamide phosphate	Over-represented	Variant
			yvqK	30% (MP-specific)	0	0.65	1	vitamin metabolism (cobalamin)	-	"cobalamin biosynthetic process" "porphyrin-containing compound biosynthetic process"	Corrinoid adenosyltransferase	WP_109862756.1	putative transferase found across Enterobacteria that shares homology with PduO (COG2096, TIGR00636)-like cobalamin adenosyltransferases (pfam01923)	Corrinoid adenosyltransferase involved in cobalamin biosynthesis	Over-represented	Variant
		Essential Micronutrient Metabolism and Transport	assT	0	0	0	0.61	sulfur metabolism (arylsulfates)	virulence	-	Arylsulfate sulfotransferase AssT	WP_261630204.1	putative protein found across Enterobacteria that shares homology with arylsulfotransferases (pfam05935, pfam17425)	Arylsulfate sulfotransferase that catalyzes the transfer of sulfuryl groups between phenolic compounds; not found in commensal strains	Under-represented	Absent
			ssuB_2	0.76	0.9	0.59	1	sulfur transport (sulfonates)	-	"cellular response to sulfur starvation"	Aliphatic sulfonates import ATP-binding protein SsuB	EFJ97401.1	putative ABC transport ATP binding protein (pfam00005) found across Enterobacteria that exhibits homology to TauB (COG1116, PRK11248)-like, SsuB (cd03293)-like and NtrCD (TIGR01184)-like subunits of transporters involved in the transport of nitrates/sulfonates/bicarbonates/taurine; also exhibits homology with the ATP binding subuinit of antibiotic efflux transporters (NF038007, NF000106) and RbbA…	ATPase component of a putative ABC-type transport system that could be involved in the transport of sulfonate compounds	Over-represented	Duplicate
			ssuC_3	0.76	0.9	0.59	1	sulfur transport (alkanesulfonates)	-	"alkanesulfonate transport" "cellular response to sulfur starvation" "sulfur compound metabolic process"	Putative aliphatic sulfonates transport permease protein SsuC	WP_104457630.1	putative ABC transport permease protein found across Gammaproteobacteria that contains conserved domains belonging to the inner/transmembrane subunit (pfam00528, cd06261) of PBP-dependent ABC-type transporters that shares homology with TauC (COG0600, PRK10160)-like and NtrB (TIGR01183)-like permeases	Permease component of a putative ABC-type transport system that could be involved in the transport of sulfonate compounds	Over-represented	Duplicate
			appA_2	0.324324	0.05	0.65	0.99	resistance (starvation) phosphorous metabolism (phytate)	-	"cellular response to anoxia" "cellular response to phosphate starvation" "dephosphorylation" "myo-inositol hexakisphosphate dephosphorylation"	Periplasmic AppA protein	WP_271710973.1	putative protein found across Enterobacteria that shares homology with AppA (PRK10172)-like phytase/histidine-type acid phosphatases	Periplasmic protein that catalyzes the hydrolysis of phytate (or myo-inositol hexakisphosphate, an indigestible organic form of phosphorus that is found in many plant tissues) to myo-inositol and inorganic phosphate	Over-represented	Duplicate
			tsaR_1	0.05	0.1	0	0.39	sulfur metabolism (p-toluenesulfonate)	-	-	HTH-type transcriptional regulator TsaR	WP_113864437.1	putative protein found across Enterobacteria that shares homology with LysR (PRK09791, COG0583, pfam03466), TdcA (cd08418), and PcaQ (TIGR02424)-like transcriptional regulators	HTH-type transcriptional regulator that regulates the expression of the genes involved in p-toluenesulfonate degradation	Under-represented	Duplicate
			group_12946 (kefC_1)	43% (WW-specific)	0.8	0	0.99	potassium transport	resistance (reactive electrophilic species)	"intracellular pH elevation" "potassium ion transport" "regulation of intracellular pH" "regulation of pH" "response to methylglyoxal" "response to toxic substance"	Glutathione-regulated potassium-efflux system protein KefC	WP_089640810.1	putative efflux system protein found across Gammaproteobacteria that shares homology with cation:proton antiporter proteins (TIGR00932), including KefC (PRK03562), KefB (COG0475), and sodium:hydrogen exchange transporter proteins (pfam00999)	Pore-forming subunit of a glutathione-regulated potassium efflux system that mainly catalyzes potassium:proton antiport, though it can also export rubidium, lithium and sodium; appears to also confer protection against electrophilic species	Over-represented	Duplicated Variant
			group_7461*	0.73	0.8	0.65	0.92	unknown function	sulfur transport selenium transport	-	hypothetical protein	WP_103743116.1	putative protein found across Enterobacteria that shares homology with YedE (NF033796, COG2391, TIGR04112, NF033796)-like selenium metabolism proteins, sulfur transport proteins (pfam04143), and other inner membrane proteins (PRK11099)	According to homology could encode for a putative membrane protein that could play a role in selenium or sulfur transport	Over-represented	Lone, Shared
			group_6511 (cdr)	38% (WW-specific)	0.7	0	1	sulfur metabolism (disulfides)	resistance (oxidative stress)	"cell redox homeostasis"	Coenzyme A disulfide reductase	WP_259638498.1	putative reductase found across Enterobacteria that shares homology with CoA-disulfide reductases (TIGR03385, PRK09564, COG0446) and RclA-like pyridine nucleotide-disulfide or reactive chlorine reductases (pfam07992, NF040477)	Coenzyme A disulfide reductase that reduces various disfulfide substrates	Over-represented	Unique
			group_21241	0.76	0.9	0.59	1	unknown function	sulfur transport (sulfonates)	-	hypothetical protein	WP_000069054.1	putative ABC transport substrate binding protein found across Enterobacteria that exhibits homology to SsuA (cd13563, PRK11553)-like sulfonate binding proteins, TauA (COG0715)-like nitrate/sulfonate/bicarbonate binding proteins and urea transport binding proteins (TIGR03427); also contains a conserved NMT1-like family domain (pfam13379)	According to homology could encode for the binding protein component of a putative ABC-type transport system that could be involved in the transport of sulfonate compounds	Over-represented	Lone, Unique
			group_23891	0.32	0.05	0.65	1	unknown function	nitrogen metabolism (amides)	-	hypothetical protein	WP_080876717.1	putative protein found across Enterobacteria that shares homology with FmdA (COG2421, pfam03069)-like acetamidases and formamidases	According to homology could encode for a putative enzyme that can hydrolyze acetamide or formamide to produce ammonia, which can be used as an alternative source of nitrogen	Over-represented	Lone, Unique
			cdr	0.49	0.15	0.88	1	sulfur metabolism (disulfides)	resistance (oxidative stress)	"cell redox homeostasis"	Coenzyme A disulfide reductase	ASG52460.1	putative protein found across Enterobacteria that shares homology with CoA-disulfide reductases (TIGR03385, PRK13512)	CoA-disulfide reductase that reduces various disfulfide substrates, but is unable to reduce oxidized glutathione, cystine, pantethine, or peroxides	Over-represented	Unique
			ttrA	30% (MP-specific)	0	0.65	1	sulfur metablism (thiosulfates)	virulence	"cellular respiration"	Tetrathionate reductase subunit A	WP_057688716.1	putative reductase found across Enterobacteria that shares homology with TtrA (PRK14991, cd02758) tetrathionate reductase proteins, BisC (COG0243)-like anaerobic selenocysteine-containing dehydrogenases, and proteins forming the molybdopterin subunit of DMSO reductase family type II enzymes (TIGR03479)	Catalytic subunit that forms part of a membrane-bound tetrathionate reductase that catalyzes the reduction of tetrathionate to thiosulfate, which appears to confer a growth advantage within the gut lumen during infection	Over-represented	Lone, Unique
			group_379 (tauD)	0.38	0.15	0.65	1	sulfur metabolism (taurine)	-	"sulfur compound metabolic process" "taurine catabolic process" "alkanesulfonate transport" "cellular response to sulfur starvation"	Alpha-ketoglutarate-dependent taurine dioxygenase	WP_033544906.1	putative protein found across Gammaproteobacteria that shares homology with components of periplasmic-binding-protein type transporters (cd06261, pfam00528), including TauC (PRK10160, COG0600) and NtrB (TIGR01183)-like transporters	Alpha-ketoglutarate-dependent taurine dioxygenase involved in the utilization of taurine as an alternative sulfur source	Over-represented	Variant
			patB*	0.3	0	0.65	0.97	amino acid metabolism (cyssteine, methionine) sulfur metabolism	-	"methionine biosynthetic process"	Cystathionine beta-lyase PatB	WP_250696534.1	putative protein found across Enterobacteria that shares homology with MalY (COG1168)-like bifunctional PLP-dependent enzymes, PatB (TIGR04350)-like C-S lyases, and aspartate aminotransferases (cd00609, PRK05764, pfam00155)	Cystathionine beta-lyase that catalyzes the transformation of cystathionine to homocysteine; also exhibits cysteine desulfhydrase activity in vitro, producing sulfide from cysteine	Over-represented	Variant
		Other Organics Metabolism and Transport	ecdB*	0	0	0	0.57	organic acid salt metabolism (phenolic acids) cofactor metabolism (FMN) resistance (xenobiotic substances)	-	"aromatic compound catabolic process" "response to toxic substance"	putative UbiX-like flavin prenyltransferase	WP_174563012.1	putative protein found across Enterobacteria that shares homology with UbiX (COG0163, TIGR00421, PRK06029)-like flavin (pfam02441) prenyltransferases	Putative UbiX-like flavin prenyltransferase involved in the non-oxidative decarboxylation and detoxification of phenolic derivatives under both aerobic and anaerobic conditions; also appears to catalyze the synthesis of the prenylated FMN cofactor for phenolic acid decarboxylase	Under-represented	Absent
			vdcD	0	0	0	0.55	organic acid salt metabolism (phenolic acids) resistance (xenobiotic substances)	-	"aromatic compound catabolic process" "response to toxic substance"	Protein VdcD	EIE7800817.1	putative protein (COG4332) found across Bacteria	May be involved in the non-oxidative decarboxylation and detoxification of phenolic derivatives under both aerobic and anaerobic conditions	Under-represented	Absent
			group_10363	0	0	0	0.61	unknown function	organic acid salt metabolism (tricarboxylates)	-	hypothetical protein	OSK58821.1	putative protein found across Enterobacteria that shares homology with TctC (COG3181, pfam03401)-like tripartite tricarboxylate transporters and Bug (cd07012)-like periplasmic solute-binding proteins	According to homology could encode for a putative tripartite-type transporter involved with transporting tricarboxylates	Under-represented	Absent
			group_8992	0	0	0	0.62	unknown function	organic alcohol metabolism (galactitol)	"galactitol metabolic process" "phosphorylation"	Tagatose kinase	WP_001296457.1	putative kinase found across Enterobacteria that shares homology with KdgK (cd01166), RbsK (COG0524), and PfkB (pfam00294)-like sugar kinases (TIGR04382, PLN02323)	Tagatose kinase involved in galactitol and D-altritol catabolis, through catalyzing the phosphorylation of D-tagatose to D-tagatose 6-phosphate	Under-represented	Absent
			gutB	0	0	0	0.57	organic alcohol metabolism (sorbitol)	-	-	Sorbitol dehydrogenase	WP_170993651.1	putative dehydrogenase (PLN02827, pfam08240) found across Enterobacteria that shares homology with Tdh (cd08239, COG1063, TIGR00692)-like threonine dehydrogenases	Sorbitol dehydrogenase that catalyzes the NAD+-dependent oxidation of various sugar alcohols, including D-sorbitol (D-glucitol), xylitol and L-iditol – leading to the C2-oxidized products D-fructose, D-xylulose and L-sorbose, respectively	Under-represented	Absent
			paoA	0	0	0	0.54	organic aldehyde metabolism resistance (xenobiotic substances)		"aromatic compound catabolic process" "cellular detoxification of aldehyde"	Aldehyde oxidoreductase iron-sulfur-binding subunit PaoA	WP_000070673.1	putative protein found across Enterobacteria that contains a conserved 2Fe-2S domain (pfam01799) shares homology with aldehyde oxidoreductases (PRK11433), CoxS (COG2080) aerobic-type carbon monoxide dehydrogenases, and 4-hydroxybenzoyl-CoA reductases (TIGR03193)	Iron-sulfur-binding subunit of an aldehyde oxidoreductase that oxidizes aldehydes to their corresponding carboxylic acids with a preference for aromatic aldehydes; may also play a role in the detoxification of aldehydes to avoid cell damage	Under-represented	Absent
			paoB	0	0	0	0.5	organic aldehyde metabolism resistance (xenobiotic substances)		"aromatic compound catabolic process" "cellular detoxification of aldehyde"	Aldehyde oxidoreductase FAD-binding subunit PaoB	WP_046122771.1	putative oxidoreductase subunit protein found aross Bacteria that shares homology with CoxM (COG1319) and XdhB (PRK09971)-like xanthine dehydrogenase subunit proteins, 4-hydroxybenzoyl-CoA reductases (TIGR03195), and molybdopterin dehydrogenases (pfam00941)	FAD-binding subunit of an aldehyde oxidoreductase that oxidizes aldehydes to the corresponding carboxylic acids with a preference for aromatic aldehydes; may also play a role in the detoxification of aldehydes to avoid cell damage	Under-represented	Absent
			paoC	0	0	0	0.5	organic aldehyde metabolism resistance (xenobiotic substances)		"aromatic compound catabolic process" "cellular detoxification of aldehyde" "cellular response to DNA damage stimulus"	Aldehyde oxidoreductase molybdenum-binding subunit PaoC	WP_089531268.1	putative oxidoreductase subunit protein found across Enterobacteria that shares homology with CoxL (COG1529) and XdhA (PRK09970)-like subunit proteins of aldehyde dehydrogenases (TIGR03194, pfam02738, smart01008)	Molybdenum-binding subunit of an aldehyde dehydrogenase that oxidizes aldehydes to the corresponding carboxylic acids with a preference for aromatic aldehydes; may also play a role in the detoxification of aldehydes to avoid cell damage	Under-represented	Absent
			xynR	0	0	0	0.61	organic acid salt metabolism (xylonate)	adhesion and biofilm formation	"negative regulation of DNA-templated transcription" "single-species biofilm formation"	HTH-type transcriptional regulator XynR	ABE09834.1	putative transcriptional regulator found across Enterobacteria that shares homology with IclR (COG1414, pfam01614, smart00346), KdgR (PRK15090), and PcaR (TIGR02431)-like transcriptional regulators	HTH-type transcriptional regulator involved in the regulation of xylonate catabolism	Under-represented	Absent
			yjmD	0	0	0	0.61	organic acid salt metabolism (galacturonate)	-	"formaldehyde catabolic process"	putative zinc-type alcohol dehydrogenase-like protein YjmD	WP_000357962.1	putative alcohol dehydrogenase (cd08261, pfam08240) found across Enterobacteria that shares homology with Tdh (COG1063, TIGR00692)-like threonine dehydrogenases and L-idonate 5-dehydrogenases (PLN02702)	Putative zinc-type alcohol dehydrogenase-like protein that is a member of the exu locus required for galacturonate utilization	Under-represented	Absent
			ytbE	0	0	0	0.61	substrate metabolism	-	-	putative oxidoreductase YtbE	WP_162721668.1	putative oxidoreductase found across Enterobacteria that shares homology with AKR family (cd19133) aldo/keto reductases (COG0656, pfam00248) and dkgA (PRK11565)-like 2,5-didehydrogluconate reductases	Putative oxidoreductase that may catalyze the reduction of aldehyde or ketone groups on various substrates	Under-represented	Absent
			adhE_2	0.7	0.75	0.65	0.88	organic aldehyde metabolism (acetaldehyde) organic alcohol metabolism (ethanol)	resistance (oxidative stress) fermentation	"carbon utilization" "ethanol biosynthetic process" "mixed acid fermentation" "protein homooligomerization" "response to oxidative stress"	Aldehyde-alcohol dehydrogenase	WP_159135016.1	putative dehydrogenase found across Enterobacteria that shares homology with PPD (cd08180)-like 1,3-propanediol dehydrogenases, EutG (COG1454)-like alcohol dehydrogenases (PRK13805, pfam00465) and lactaldehyde dehydrogenases (TIGR02638)	Aldehyde-alcohol dehydrogenase that catalyzes the sequential NADH-dependent reduction of acetyl-CoA to acetaldehyde and then to ethanol, and may act as a hydrogen peroxide scavenger and thus protect against oxidative stress	Over-represented	Duplicate
			mhpC_2	0.97	0.95	1	0.99	organic acid salt metabolism (3-phenylpropanoate)	-	"3-(3-hydroxy)phenylpropionate catabolic process" "3-phenylpropionate catabolic process" "aromatic compound catabolic process"	2-hydroxy-6-oxononadienedioate/2-hydroxy-6-oxononatrienedioate hydrolase	VEC55765.1	putative hydrolase (pfam00561) found across Enterobacteria that shares homology with MhpC (COG0596)-like 2-hydroxy-6-oxo-6-phenylhexa-2,4-dienoate hydrolase proteins (TIGR03343), and acetoin dehydrogenase E2 subunit dihydrolipoyllysine-residue acetyltransferase proteins (PRK14875)	2-hydroxy-6-oxononadienedioate/2-hydroxy-6-oxononatrienedioate hydrolase involved in the meta-cleavage pathway for the degradation of 3-phenylpropanoate	Over-represented	Duplicate
			mhpD_2	0.97	0.95	1	0.99	organic acid salt metabolism (3-phenylpropanoate)	-	"3-phenylpropionate catabolic process" "aromatic compound catabolic process"	2-keto-4-pentenoate hydratase	WP_001519928.1	putative hydratase found across Enterobacteria that shares homology with MhpD (PRK11342, COG3971)-like 2-keto-4-pentenoate hydratase proteins, DmpE (TIGR03220)-like 2-oxopent-4-enoate hydratase proteins, and FAA hydrolase (pfam01557) proteins	2-keto-4-pentenoate hydratase involved in the meta-cleavage pathway for the degradation of 3-phenylpropanoate	Over-represented	Duplicate
			mhpB_2	0.97	0.95	1	0.99	organic acid salt metabolism (3-phenylpropanoate)	-	"3-phenylpropionate catabolic process" "phenylpropanoid catabolic process"	2,3-dihydroxyphenylpropionate/2,3-dihydroxicinnamic acid 1,2-dioxygenase	WP_001568600.1	putative dioxygenase found across Enterobacteria that shares homology with MhpB (PRK13370, cd07365) and LigB (pfam02900)-like ring-cleavage dioxygenases	2,3-dihydroxyphenylpropionate/2,3-dihydroxicinnamic acid 1,2-dioxygenase involved in the meta-cleavage pathway for the degradation of 3-phenylpropanoate	Over-represented	Duplicate
			mhpE_2	0.97	0.95	1	0.99	organic acid salt metabolism (3-phenylpropionate) amino acid metabolism (leucine)	-	"3-phenylpropionate catabolic process" "leucine biosynthetic process"	4-hydroxy-2-oxovalerate aldolase	STI77547.1	putative aldolase (pfam00682) found across Bacteria that shares homology with MhpE-like 4-hydroxy-2-oxovalerate aldolase proteins (TIGR03217, PRK08195, cd07943) and LeuA (COG0119)-like Isopropylmalate/homocitrate/citramalate synthase proteins	4-hydroxy-2-oxovalerate aldolase involved in the meta-cleavage pathway for the degradation of 3-phenylpropanoate and leucine biosynthesis	Over-represented	Duplicate
			mhpF_2	0.97	0.95	1	0.99	organic acid salt metabolism (3-phenylpropionate)	-	"3-phenylpropionate catabolic process"	Acetaldehyde dehydrogenase	WP_044864536.1	putative dehydrogenase found across Enterobacteria that shares homology with MhpF (COG4569)-like acetaldehyde dehydrogenases (PRK08300, TIGR03215, pfam09290)	Acetaldehyde dehydrogenase involved in the meta-cleavage pathway for the degradation of 3-phenylpropanoate; also serves as a chaperone for the proper folding of MhpE	Over-represented	Duplicate
			mhpT_2	0.97	0.95	1	0.97	organic acid salt transport (3-(3-hydroxy-phenyl)propionate)	-	-	3-(3-hydroxy-phenyl)propionate transporter	WP_179143877.1	putative transporter found across Enterobacteria that shares homology with MhpT (PRK11551), PcaK (cd17365), ProP (COG0477), LmrA (NF000031), and benzoate (TIGR00895) transporters (pfam07690)	3-(3-hydroxy-phenyl)propionate transporter that mediates the uptake of the substrate across the cytoplasmic membrane, which is driven by the proton motive force	Over-represented	Duplicate
			mdlB_2*	0.92	0.9	0.94	1	organic acid salt metabolism ((R)-mandelate, L-lactate)	carbohydrate metabolism (sugars, L-fucose)	"mandelate catabolism" "aerobic respiration" "L-fucose catabolic process" "lactate oxidation"	(S)-mandelate dehydrogenase	WP_215200894.1	putative dehydrogenase found across Enterobacteria that shares homology with FMN-dependent dehydrogenases (pfam01070), specifically those involved in mandelate (cd04736) and L-lactate (PRK11197, NF033901, COG1304) metabolism, as well as mycofactocin systems (TIGR03966)	(S)-mandelate dehydrogenase involved in the metabolism of aromatic compounds, specifically (R)-mandelate degradation, allowing for the utilization of mandelate as a carbon source and energy for growth; may also be related to L-lactate metabolism	Over-represented	Duplicate
			uxaA_2	0.95	0.9	1	0.92	organic acid salt metabolism (hexuronate)	-	"D-galacturonate catabolic process"	Altronate dehydratase	WP_171459947.1	putative dehydratase found across Enterobacteria that shares homology with UxaA (COG2721)-like altronate and D-galactarate dehydratases (pfam04295, TIGR03248)	Altronate dehydratase involved in the hexuronate degradation pathway	Over-represented	Duplicate
			dhaK_3	0.32	0.05	0.65	1	organic alcohol metabolism (glycerol)	resistance (DNA-damaging stimuli)	"carbohydrate phosphorylation" "cellular response to DNA damage stimulus" "glycerol catabolic process" "glycerol to glycerone phosphate metabolic process" "ketone catabolic process" "monosaccharide catabolic process" "pyruvate metabolic process"	Dihydroxyacetone kinase	WP_176690304.1	putative kinase found across Enterobacteria that shares homology with DhaK (TIGR02361, PTZ00375, pfam02733, COG2376)-like dihydroxyacetone kinases	Dihydroxyacetone kinase involved in the use of glycerol as an alternative source of carbon under anaerobic conditions	Over-represented	Duplicate
			dld_2	0.324324	0.05	0.65	0.96	organic acid salt metabolism (D-lactate) respiration (electron transport)	-	"aerobic respiration" "anaerobic respiration" "lactate oxidation" "respiratory electron transport chain" "transmembrane transport"	Quinone-dependent D-lactate dehydrogenase	WP_072218303.1	putative protein found across Enterobacteria that shares homology with D-lactate dehydrogenases (PRK11183, pfam09330) and GlcD (COG0277)-like FAD/FMN-containing dehydrogenases	Quinone-dependent D-lactate dehydrogenase that catalyzes the oxidation of D-lactate to pyruvate	Over-represented	Duplicate
			pduD_1	30% (MP-specific)	0	0.65	1	organic alcohol metabolism (1,2-propanediol)	resistance (xenobiotic substances)	"propanediol catabolic process"	Propanediol dehydratase medium subunit	WP_110924530.1	putative dehydratase found across Gammaproteobacteria that shares homology with PduD (PRK15042)-like propanediol dehydratase medium subunit proteins (pfam02288)	Medium subunit of propanediol dehydratase that forms part of the PduCDE complex that metabolizes 1,2-propanediol as an alternative carbon and energy source; part of a bacterial microcompartment shell dedicated to the degradation of 1,2-propanediol that also keeps the level of toxic intermediates low	Over-represented	Duplicate
			dhaL_1	30% (MP-specific)	0	0.65	1	organic alcohol metabolism (glycerol)	-	"carbohydrate phosphorylation" "glycerol catabolic process" "pyruvate metabolic process"	PEP-dependent dihydroxyacetone kinase, ADP-binding subunit DhaL	WP_159218685.1	putative kinase subunit found across Enterobacteria that shares homology with DhaL (TIGR02365, PRK10005, pfam02734)-like subunits of hydroxyacetone kinases (COG2376)	ADP-binding component of the dihydroxyacetone kinase complex involved in the use of glycerol as an alternative source of carbon under anaerobic conditions	Over-represented	Duplicate
			dhaK_2	30% (MP-specific)	0	0.65	1	organic alcohol metabolism (glycerol)	resistance (DNA-damaging stimuli)	"carbohydrate phosphorylation" "cellular response to DNA damage stimulus" "glycerol catabolic process" "glycerol to glycerone phosphate metabolic process" "ketone catabolic process" "monosaccharide catabolic process" "pyruvate metabolic process"	PEP-dependent dihydroxyacetone kinase, dihydroxyacetone-binding subunit DhaK	WP_088766872.1	putative kinase subunit found across Enterobacteria that shares homology with DhaK (PRK11468, TIGR02363, pfam02733)-like subunits of hydroxyacetone kinases (COG2376)	Dihydroxyacetone-binding component of the dihydroxyacetone kinase complex involved in the use of glycerol as an alternative source of carbon under anaerobic conditions	Over-represented	Duplicate
			dhaM_1	30% (MP-specific)	0	0.65	1	organic alcohol metabolism (glycerol)	resistance (DNA-damaging stimuli)	"carbohydrate phosphorylation" "cellular response to DNA damage stimulus" "glycerol catabolic process" "glycerol to glycerone phosphate metabolic process" "pyruvate metabolic process"	PEP-dependent dihydroxyacetone kinase, phosphoryl donor subunit DhaM	WP_109862746.1	putative kinase subunit found across Enterobacteria that shares homology with DhaM (COG3412, PRK11377, TIGR02364)-like subunits of dihydroxyacetone kinases and fructose PTS proteins (pfam03610)	Phosphoyl donor component of the dihydroxyacetone kinase complex involved in the use of glycerol as an alternative source of carbon under anaerobic conditions	Over-represented	Duplicate
			dhaR_1	30% (MP-specific)	0	0.65	1	organic alcohol metabolism (glycerol)	-	"DNA-templated transcription" "glycerol metabolic process" "regulation of DNA-templated transcription"	PTS-dependent dihydroxyacetone kinase operon regulatory protein	WP_109862755.1	putative regulatory protein found across Proteobacteria that shares homology with DhaR (PRK11388), AcoR (COG3284), RtcR (NF038308), Sigma 54 (pfam00158), GPMC (NF038230), and PEP-CTERM-box (TIGR02915) response regulator proteins, and AAA ATPases (cd00009)	Regulatory protein that positively regulates the dhaKLM operon which is involved in glycerol metabolism	Over-represented	Duplicate
			ddrA_1	30% (MP-specific)	0	0.65	1	organic alcohol metabolism (propanediols)	resistance (xenobiotic substances)	"propanediol catabolic process"	Diol dehydratase-reactivating factor alpha subunit	WP_125343008.1	putative dehydratase-reactivating factor found across Enterobacteria that shares homology with PduG (TIGR04491) diol dehydratase-reactivase proteins (pfam08841)	Large subunit of the propanediol dehydratase-reactivating factor, which reactivates suicidally inhibited adenosylcobalamin-dependent propanediol dehydratase found in the bacterial microcompartment dedicated to 1,2-propanediol (1,2-PD) degradation	Over-represented	Duplicate
			gatY_2	0	0	0	0.62	organic alcohol metabolism (galactitol) carbohydrate metabolism (sugar phosphates, D-tagatose 6-phosphate)	-	"D-tagatose 6-phosphate catabolic process" "galactitol catabolic process"	D-tagatose-1,6-bisphosphate aldolase subunit GatY	WP_097481638.1	putative aldolase subunit protein found across Enterobacteria that shares homology with GatY (PRK12737)-like tagatose-bisphosphate aldolase subunit proteins (TIGR01858, cd00947) and Fba (COG0191)-like fructose-bisphosphate aldolases (pfam01116)	Catalytic subunit of tagatose-1,6-bisphosphate aldolase, which catalyzes the reversible aldol condensation of dihydroxyacetone phosphate with glyceraldehyde 3-phosphate to produce tagatose 1,6-bisphosphate; also appears to be involved in the catabolism of galactitol	Under-represented	Duplicate
			gatB_2	0	0	0	0.62	organic alcohol transport (galactitol)	-	"galactitol metabolic process" "phosphoenolpyruvate-dependent sugar phosphotransferase system"	PTS system galactitol-specific EIIB component	CAD5630953.1	putative transport protein found across Enterobacteria that shares homology with galactitol-specific PTS transporter subunit IIB proteins (cd05566, PRK10310)	Galactitol-specific EIIB component of a PTS transport system involved in galactitol transport	Under-represented	Duplicate
			ghrB_2	0	0	0	0.59	organic acid salt metabolism (glyoxylate, hydroxypyruvate)	-	"D-gluconate metabolic process" "ketogluconate metabolic process"	Hydroxypyruvate reductase	WP_032182717.1	putative reductase found across Enterobacteria that shares homology with SerA (COG0111)-like D-3-phosphoglycerate dehydrogenases (cd12172, TIGR01327), D-isomer specific 2-hydroxyacid dehydrogenases (pfam00389) and glyoxylate reductases (PRK13243)	Hydroxypyruvate reductase that catalyzes the NADPH-dependent reduction of glyoxylate and hydroxypyruvate into glycolate and glycerate, respectively	Under-represented	Duplicate
			dgoK1_2	0	0	0	0.61	organic acid salt metabolism (D-galactonate)	-	"D-galactonate catabolic process"	putative 2-dehydro-3-deoxygalactonokinase DgoK1	WP_001117527.1	putative kinase found across Enterobacteria that shares homology with DgoK (pfam05035, COG3734) 2-keto-3-deoxy-galactonokinases	Putative 2-dehydro-3-deoxygalactonokinase involved in D-galactonate degradation	Under-represented	Duplicate
			srlR_6*	0	0	0	0.62	organic alcohol metabolism (glucitol) organic alcohol transport (glucitol)	-	"negative regulation of DNA-templated transcription" "phosphoenolpyruvate-dependent sugar phosphotransferase system"	Glucitol operon repressor	WP_000843962.1	putative repressor protein found across Enterobacteria that shares homology with GlpR (COG1349) and DeoR (PRK09802, smart00420, pfam08220)-like transcriptional regulators	Repressor that may regulate the expression of the glucitol operon involved in glucitol metabolism and/or transport	Under-represented	Duplicate
			gldA_2	0.92	0.9	0.94	1	organic alcohol metabolism (glycerol)	resistance (oxidative stress, xenobiotic substances)	"anaerobic glycerol catabolism" "methylglyoxal catabolism"	glycerol dehydrogenase	WP_250298258.1	putative alcohol dehydrogenase (pfam13685) found across Enterobacteria that shares homology specifically with GldA-like glycerol dehydrogenases (cd08550, PRK09423, COG0371)	Glycerol dehydrogenase involved in glycerol metabolism and protection against methylglyoxal toxicity	Over-represented	Duplicated Variant
			adhB_1	43% (WW-specific)	0.8	0	1	organic alcohol metabolism	-	-	Alcohol dehydrogenase 2	WP_047644237.1	putative alcohol dehydrogenase (PRK09860, COG1454, pfam00465) found across Proteobacteria that shares homology with 1,3-propanediol dehydrogenase (cd08188) and lactaldehyde reductase (TIGR02638)	Putative alcohol dehydrogenase that may be involved in the production of acetic and in the ethanol oxidase respiratory chain	Over-represented	Duplicated Variant
			group_10046 (rhmT_2)	0.41	0.75	0	0.96	organic acid salt transport (L-rhamnonate)	-	"transmembrane transporter activity"	Inner membrane transport protein RhmT	WP_001284214.1	putative transporter protein found across Enterobacteria that shares homology with HpaX (TIGR02332), ExuT (cd17319), MhpT (PRK11551), UhpC (COG2271), LfrA (NF033896), and LmrA (NF000031)-like MFS transporters (pfam07690)	Inner membrane transport protein involved in L-rhamnonate utilization; may also be involved in the transport of similar organic acid substrates	Over-represented	Duplicated Variant
			pduA_2	0.7	0.75	0.65	0.83	organic alcohol metabolism (1,2-propanediol)	resistance (xenobiotic substances)	"propanediol catabolic process"	Propanediol utilization protein PduA	WP_263750751.1	putative protein found across Enterobacteria that shares homology with PduA (cd07059)-like propanediol utlization proteins, and CcmK (COG4577) and EutM (PRK15474)-like carboxysome shell and ethanolamine utilization proteins associated with bacterial microcompartments (pfam00936, smart00877)	Propanediol utilization protein that acts as one of the major shell proteins of a bacterial microcompartment dedicated to 1,2-propanediol (1,2-PD) degradation, probably important for metabolite diffusion into and out of the BMC; may also play a role in keeping the level of toxic intermediates low	Over-represented	Duplicated Variant
			pduA_1	0.7	0.75	0.65	0.83	organic alcohol metabolism (1,2-propanediol)	resistance (xenobiotic substances)	"propanediol catabolic process"	Propanediol utilization protein PduA	WP_115723949.1	putative protein found across Enterobacteria that shares homology with PduA (cd07059)-like propanediol utlization proteins, and CcmK (COG4577) and EutM (PRK15474)-like carboxysome shell and ethanolamine utilization proteins associated with bacterial microcompartments (pfam00936, smart00877)	Propanediol utilization protein that acts as one of the major shell proteins of a bacterial microcompartment dedicated to 1,2-propanediol (1,2-PD) degradation, probably important for metabolite diffusion into and out of the BMC; may also play a role in keeping the level of toxic intermediates low	Over-represented	Duplicated Variant
			rhmT_2	0.57	0.2	1	0.96	organic acid salt transport (L-rhamnonate)	-	"transmembrane transporter activity"	Inner membrane transport protein RhmT	WP_001284214.1	putative transporter protein found across Enterobacteria that shares homology with ExuT (cd17319), HpaX (TIGR02332), MhpT (PRK11551), UhpC (COG2271), LfrA (NF033896), and LmrA (NF000031)-like MFS transporters (pfam07690)	Inner membrane transport protein involved in L-rhamnonate utilization; may also be involved in the transport of similar organic acid substrates	Over-represented	Duplicated Variant
			csbX_1	0.3	0	0.65	0.92	organic acid salt metabolism (alpha-ketoglutarate)	-	-	Alpha-ketoglutarate permease	WP_088563216.1	putative transporter protein (pfam07690) found across Enterobacteria that shares homology with polyol permeases (TIGR00897), CsbX (cd17337) and NarK (COG2223)-like transporters	Alpha-ketoglutarate permease	Over-represented	Duplicated Variant
			pduC	0.7	0.75	0.65	0.83	organic alcohol metabolism (1,2-propanediol)	resistance (xenobiotic substances)	"propanediol catabolic process"	Propanediol dehydratase large subunit	WP_038989063.1	putative protein found across Bacteria that shares homology with PduC (PRK15444, COG4909)-like dehydratase large subunit proteins (cd03687, pfam02286)	Large subunit of a propanediol dehydratase that catalyzes the dehydration of 1,2-propanediol to propionaldehyde in bacterial microcompartments dedicated to 1,2-propanediol degradation	Over-represented	Lone, Shared
			pduU	0.7	0.75	0.65	0.83	organic alcohol metabolism (1,2-propanediol)	resistance (xenobiotic substances)	"propanediol catabolic process"	Propanediol utilization protein PduU	WP_162721082.1	putative protein found across Enterobacteria that shares homology with EutS (COG4810, PRK15468) and PduU (cd07046) ethanolamine/1,2-propanediol utilization proteins	Propanediol utilization protein that acts as a minor shell protein forming a bacterial microcompartment shell dedicated to the degradation of 1,2-propanediol that also keeps the level of toxic intermediates low	Over-represented	Lone, Shared
			ddrA	0.7	0.75	0.65	0.83	organic alcohol metabolism (1,2-propanediol)	resistance (xenobiotic substances)	"propanediol catabolic process"	Diol dehydratase-reactivating factor alpha subunit	WP_001268912.1	putative protein found across Bacteria that shares homology with PduG (TIGR04491)-like diol dehydratase reactivase subunit proteins	Large subunit of the propanediol dehydratase-reactivating factor, which reactivates suicidally inhibited adenosylcobalamin-dependent propanediol dehydratase found in the bacterial microcompartment dedicated to 1,2-propanediol (1,2-PD) degradation	Over-represented	Shared
			pduD	0.7	0.75	0.65	0.83	organic alcohol metabolism (1,2-propanediol)	resistance (xenobiotic substances)	"propanediol catabolic process"	Propanediol dehydratase medium subunit	WP_105466773.1	putative protein found across Enterobacteria that shares homology with PduD (PRK15042, pfam02288)-like propanediol dehydratase medium subunit proteins	Medium subunit of propanediol dehydratase that forms part of the PduCDE complex that metabolizes 1,2-propanediol as an alternative carbon and energy source; part of a bacterial microcompartment shell dedicated to the degradation of 1,2-propanediol that also keeps the level of toxic intermediates low	Over-represented	Shared
			pduF	0.7	0.75	0.65	0.83	organic alcohol transport (glycerol)	-	"glycerol transmembrane transport"	Propanediol diffusion facilitator	WP_096938109.1	putative protein found across Enterobacteria that shares homology with MIP family channel proteins (cd00333, TIGR00861, pfam00230), including GlpF (COG0580)-like glycerol uptake facilitator proteins and related aquaglyceroporins (PTZ00016)	Propanediol (or glycerol) diffusion facilitator that probably facilitates the diffusion of 1,2-propanediol (or glycerol) into the cell for degradation in the associated bacterial microcompartment	Over-represented	Lone, Shared
			group_3506	0.97	0.95	1	0.8	unknown function	organic acid salt metabolism (fumarate, succinate) respiration	-	hypothetical protein	VCY34545.1	putative protein found across Enterobacteria that shares homology with SdhA (PRK06263, COG1053, TIGR01812)-like succinate dehydrogenase flavoprotein subunit proteins, and NadB (TIGR00551, COG0029)-like L-aspartate oxidases (PRK07395)	According to homology could encode for a putative dehydrogenase responsible for the catalysis of fumarate and succinate interconversion during anaerobic and aerobic growth	Over-represented	Lone, Shared
			group_23759	0.7	0.75	0.65	0.92	unknown function	organic alcohol metabolism (1,2-propanediol)	-	hypothetical protein	WP_000443998.1	putative protein found across Enterobacteria that shares homology with PduD (PRK15042)-like propanediol/glycerol dehydratase subunit proteins (pfam02288)	According to homology could encode for a propanediol dehydratase subunit protein that is involved in 1,2-propanediol metabolism	Over-represented	Lone, Shared
			group_13197	0.7	0.75	0.65	0.88	unknown function	organic alcohol metabolism (1,2-propanediol) resistance (xenobiotic substances)	-	hypothetical protein	WP_202118818.1	putative protein found across Bacteria that shares homology with PduK (cd07056)-like propanediol utilization and bacterial microcompartment proteins (smart00877, pfam00936), and CcmK (COG4577) and EutK (PRK15466)-like carboxysome shell and ethanolamine utilization microcompartment proteins	According to homology could encode for a minor shell protein that forms a bacterial microcompartment shell dedicated to the degradation of 1,2-propanediol that also keeps the level of toxic intermediates low	Over-represented	Lone, Shared
			group_13196	0.7	0.75	0.65	0.88	unknown function	organic alcohol metabolism (1,2-propanediol) resistance (xenobiotic substances)	-	hypothetical protein	EST77596.1	putative protein found across Enterobacteria that shares homology with PduM (PRK15428, TIGR04493)-like propanediol utilization proteins (pfam15953)	According to homology could encode for a propanediol utilization protein that plays an essential role in the assembly and/or stability of a bacterial microcompartment shell dedicated to the degradation of 1,2-propanediol that also keeps the level of toxic intermediates low	Over-represented	Lone, Shared
[truncated: 313 more rows]

## Sheet: Supp. Figure S4 (Coinfinder)
Supplementary Figure S4. Pan-genome association and dissociation networks. All gene interactions within the estimated pan-genome were evaluated using Coinfinder to identify genes that statistically (a) co-occurred with one another (i.e., when one was present, the other was also present) and (b) dissociated with each other (i.e., when one was present, the other was absent). Each gene, represented …
