# Supplementary material for: Emergence of potentially disinfection-resistant, naturalized Escherichia coli populations across food- and water-associated engineered environments
Source: Sci Rep. 2024 Jun 12;14:13478. doi: 10.1038/s41598-024-64241-y (PMC11169474; doi:10.1038/s41598-024-64241-y)
Supplement: Supplementary file 2 — Supplementary Information 2. [file 41598_2024_64241_MOESM2_ESM.zip]

Archive with 7 entries (6 files):
- logic_regression_classification_materials/
- logic_regression_classification_materials/logic_regression_analysis_R_code.txt
- __MACOSX/logic_regression_classification_materials/._logic_regression_analysis_R_code.txt
- logic_regression_classification_materials/logic_regression_classification_raw_results.txt
- __MACOSX/logic_regression_classification_materials/._logic_regression_classification_raw_results.txt
- logic_regression_classification_materials/nat_ecol_ompF_csgD_seqs.txt
- __MACOSX/logic_regression_classification_materials/._nat_ecol_ompF_csgD_seqs.txt
