# Supplementary material for: Emergence of potentially disinfection-resistant, naturalized Escherichia coli populations across food- and water-associated engineered environments
Source: Sci Rep. 2024 Jun 12;14:13478. doi: 10.1038/s41598-024-64241-y (PMC11169474; doi:10.1038/s41598-024-64241-y)
Supplement: Supplementary file 2 — Supplementary Information 2. [file 41598_2024_64241_MOESM2_ESM.zip › logic_regression_classification_materials/logic_regression_classification_raw_results.txt]

> RUN 1 - SEED NUMBER: 90

[1] "/Users/danyu/Desktop/nat_ecol_ompF_csgD_reduced.txt"
[1] "W" – Clustering by naturalized strains...


[1] FALSE POSITIVES: "O_Fec6" | FALSE NEGATIVES: "W_WW38"

     pred
      NO YES
  NO  47   1
  YES  1  38

[1] sensitivity 0.97  specificity 0.98
[1] LOGIC MODEL: "3.64 -21.7 * ((((not csgD545_T) or ompF575_A) and (not ompF363_C)) or ((not csgD209_T) and csgD210_A)) -3.64 * (((not csgD195_G) and (not ompF571_A)) or ((not csgD371_A) or (not csgD464_G)))"
_____________________________________________________________________________________________________
  
> RUN 2 – SEED NUMBER: 23

[1] "/Users/danyu/Desktop/nat_ecol_ompF_csgD_reduced.txt"
[1] "W" – Clustering by naturalized strains...

[1] FALSE POSITIVES: "O_Fec6" | FALSE NEGATIVES: "W_SZ4" 

     pred
      NO YES
  NO  47   1
  YES  1  38

[1] sensitivity 0.97  specificity 0.98
[1] LOGIC MODEL: "-17.1 +20.7 * ((((not ompF575_A) and (not csgD501_A)) and csgD189_A) or (((not ompF109_-) or csgD599_C) and (ompF290_A and (not csgD405_C)))) -3.64 * ((not csgD195_G) and (not csgD209_A))"
_____________________________________________________________________________________________________

> RUN 3 – SEED NUMBER: 55

[1] "/Users/danyu/Desktop/nat_ecol_ompF_csgD_reduced.txt"
[1] "W" – Clustering by naturalized strains...

[1] FALSE POSITIVES: "O_Fec6" | FALSE NEGATIVES: "W_WW38"

     pred
      NO YES
  NO  47   1
  YES  1  38

[1] sensitivity 0.97  specificity 0.98
[1] LOGIC MODEL: "5.6e-17 -23.6 * (((not csgD538_C) or ((not ompF520_C) or ompF577_-)) or (ompF575_A or (not csgD189_A))) +3.64 * (((csgD228_T or (not csgD80_T)) and ompF575_-) or (not ompF606_-))"
_____________________________________________________________________________________________________

> RUN 4 – SEED NUMBER: 71

[1] "/Users/danyu/Desktop/nat_ecol_ompF_csgD_reduced.txt"
[1] "W" – Clustering by naturalized strains...

[1] FALSE POSITIVES: "O_Fec6" | FALSE NEGATIVES: "W_SZ4"

     pred
      NO YES
  NO  47   1
  YES  1  38

[1] sensitivity 0.97  specificity 0.98
[1] LOGIC MODEL: "-17.1 +20.7 * (csgD210_G and (((not ompF575_A) and (not csgD468_C)) and (csgD221_A and csgD538_C))) -3.64 * (((not csgD174_C) and ((not csgD231_G) or (not csgD521_C))) and (not csgD209_A))"
_____________________________________________________________________________________________________

> RUN 5 – SEED NUMBER: 3

[1] "/Users/danyu/Desktop/nat_ecol_ompF_csgD_reduced.txt"
[1] "W" – Clustering by naturalized strains...

[1] FALSE POSITIVES: "O_Fec6" | FALSE NEGATIVES: "W_WW38"

     pred
      NO YES
  NO  47   1
  YES  1  38

[1] sensitivity 0.97  specificity 0.98
[1] LOGIC MODEL: "3.64 -23.5 * ((ompF575_A or (not csgD189_A)) or ((not ompF189_T) or (not csgD539_A))) -3.64 * (((ompF571_G and (not csgD228_T)) and (not csgD441_A)) and (not csgD393_G))"
