# Supplementary material for: Emergence of potentially disinfection-resistant, naturalized Escherichia coli populations across food- and water-associated engineered environments
Source: Sci Rep. 2024 Jun 12;14:13478. doi: 10.1038/s41598-024-64241-y (PMC11169474; doi:10.1038/s41598-024-64241-y)
Supplement: Supplementary file 2 — Supplementary Information 2. [file 41598_2024_64241_MOESM2_ESM.zip › logic_regression_classification_materials/nat_ecol_ompF_csgD_seqs.txt]

Sample	ompF1	ompF2	ompF3	ompF4	ompF5	ompF6	ompF7	ompF8	ompF9	ompF10	ompF11	ompF12	ompF13	ompF14	ompF15	ompF16	ompF17	ompF18	ompF19	ompF20	ompF21	ompF22	ompF23	ompF24	ompF25	ompF26	ompF27	ompF28	ompF29	ompF30	ompF31	ompF32	ompF33	ompF34	ompF35	ompF36	ompF37	ompF38	ompF39	ompF40	ompF41	ompF42	ompF43	ompF44	ompF45	ompF46	ompF47	ompF48	ompF49
O219	2	4	4	2	1	4	2	1	4	4	1	4	4	4	1	4	4	1	2	2	2	4	5	2	1	4	3	3	4	4	4	4	4	4	4	4	1	4	3	1	2	1	2	2	4	3	2	2	1
O536	2	4	4	2	1	4	2	1	4	4	1	4	4	4	1	4	4	1	2	2	2	4	5	2	1	4	3	3	4	4	4	4	4	4	4	4	1	4	3	1	2	1	2	2	4	3	2	2	1
O53638	2	4	4	2	1	4	2	1	4	4	1	4	4	4	1	4	4	1	2	2	2	4	5	2	1	4	3	3	4	4	4	4	4	4	4	4	1	4	3	1	2	1	2	2	4	3	2	2	1
O55989	2	4	4	2	1	4	2	1	4	4	1	4	4	4	1	4	4	1	2	2	2	4	5	2	1	4	3	3	4	4	4	4	4	4	4	4	1	4	3	1	2	1	2	2	4	3	2	2	1
W0H15	2	4	4	2	1	4	2	1	4	4	1	4	4	4	1	4	4	1	2	2	2	4	5	2	1	4	3	3	4	4	4	4	4	4	4	4	1	4	3	1	2	1	2	2	4	3	2	2	1
W0H18	2	4	4	2	1	4	2	1	4	4	1	4	4	4	1	4	4	1	2	2	2	4	5	2	1	4	3	3	4	4	4	4	4	4	4	4	1	4	3	1	2	1	2	2	4	3	2	2	1
W0H23	2	4	4	2	1	4	2	1	4	4	1	4	4	4	1	4	4	1	2	2	2	4	5	2	1	4	3	3	4	4	4	4	4	4	4	4	1	4	3	1	2	1	2	2	4	3	2	2	1
W0H24	2	4	4	2	1	4	2	1	4	4	1	4	4	4	1	4	4	1	2	2	2	4	5	2	1	4	3	3	4	4	4	4	4	4	4	4	1	4	3	1	2	1	2	2	4	3	2	2	1
W0H25	2	4	4	2	1	4	2	1	4	4	1	4	4	4	1	4	4	1	2	2	2	4	5	2	1	4	3	3	4	4	4	4	4	4	4	4	1	4	3	1	2	1	2	2	4	3	2	2	1
W0H26	2	4	4	2	1	4	2	1	4	4	1	4	4	4	1	4	4	1	2	2	2	4	5	2	1	4	3	3	4	4	4	4	4	4	4	4	1	4	3	1	2	1	2	2	4	3	2	2	1
WABWA45	2	4	4	2	1	4	2	1	4	4	1	4	4	4	1	4	4	1	2	2	2	4	5	2	1	4	3	3	4	4	4	4	4	4	4	4	1	4	3	1	2	1	2	2	4	3	2	2	1
OAPEC_O1	2	4	4	2	1	4	2	1	4	4	1	4	4	4	1	4	4	1	2	2	2	4	5	2	1	4	3	3	5	4	4	4	4	4	4	4	1	4	3	1	2	1	2	2	4	3	2	2	1
OATCC_25922	2	4	4	2	1	4	2	1	4	4	1	4	4	4	1	4	4	1	2	2	2	4	5	2	1	4	3	3	4	4	4	4	4	4	4	4	1	4	3	1	2	1	2	2	4	3	2	2	1
OBG1	2	4	4	2	1	4	2	1	4	4	1	4	4	4	1	4	4	1	2	2	2	4	5	2	1	4	3	3	4	4	4	4	4	4	4	4	1	4	3	1	2	1	2	2	4	3	2	2	1
OC227_11	2	4	4	2	1	4	2	1	4	4	1	4	4	4	1	4	4	1	2	2	2	4	5	2	1	4	3	3	4	4	4	4	4	4	4	4	1	4	3	1	2	1	2	2	4	3	2	2	1
OCE10	2	4	4	2	1	4	2	1	4	4	1	4	4	4	1	4	4	1	2	2	2	4	5	2	1	4	3	3	5	4	4	4	4	4	4	4	1	4	3	1	2	1	2	2	4	3	2	2	1
OCFT073	2	4	4	2	1	4	2	1	4	4	1	4	4	4	1	4	4	1	2	2	2	4	5	2	1	4	3	3	4	4	4	4	4	4	4	4	1	4	3	1	2	1	2	2	4	3	2	2	1
WCX04	2	4	4	2	1	4	2	1	4	4	1	4	4	4	1	4	4	1	2	2	2	4	5	2	1	4	3	3	4	4	4	4	4	4	4	4	1	4	3	1	2	1	2	2	4	3	2	2	1
WCX05	2	4	4	2	1	4	2	1	4	4	1	4	4	4	1	4	4	1	2	2	2	4	5	2	1	4	3	3	4	4	4	4	4	4	4	4	1	4	3	1	2	1	2	2	4	3	2	2	1
WCX06	2	4	4	2	1	4	2	1	4	4	1	4	4	4	1	4	4	1	2	2	2	4	5	2	1	4	3	3	4	4	4	4	4	4	4	4	1	4	3	1	2	1	2	2	4	3	2	2	1
WCX07	2	4	4	2	1	4	2	1	4	4	1	4	4	4	1	4	4	1	2	2	2	4	5	2	1	4	3	3	4	4	4	4	4	4	4	4	1	4	3	1	2	1	2	2	4	3	2	2	1
WCX11	2	4	4	2	1	4	2	1	4	4	1	4	4	4	1	4	4	1	2	2	2	4	5	2	1	4	3	3	4	4	4	4	4	4	4	4	1	4	3	1	2	1	2	2	4	3	2	2	1
WCX14	2	4	4	2	1	4	2	1	4	4	1	4	4	4	1	4	4	1	2	2	2	4	5	2	1	4	3	3	4	4	4	4	4	4	4	4	1	4	3	1	2	1	2	2	4	3	2	2	1
WCX15	2	4	4	2	1	4	2	1	4	4	1	4	4	4	1	4	4	1	2	2	2	4	5	2	1	4	3	3	4	4	4	4	4	4	4	4	1	4	3	1	2	1	2	2	4	3	2	2	1
WCX16	2	4	4	2	1	4	2	1	4	4	1	4	4	4	1	4	4	1	2	2	2	4	5	2	1	4	3	3	4	4	4	4	4	4	4	4	1	4	3	1	2	1	2	2	4	3	2	2	1
WCX19	2	4	4	2	1	4	2	1	4	4	1	4	4	4	1	4	4	1	2	2	2	4	5	2	1	4	3	3	4	4	4	4	4	4	4	4	1	4	3	1	2	1	2	2	4	3	2	2	1
WCX20	2	4	4	2	1	4	2	1	4	4	1	4	4	4	1	4	4	1	2	2	2	4	5	2	1	4	3	3	4	4	4	4	4	4	4	4	1	4	3	1	2	1	2	2	4	3	2	2	1
WCX21	2	4	4	2	1	4	2	1	4	4	1	4	4	4	1	4	4	1	2	2	2	4	5	2	1	4	3	3	4	4	4	4	4	4	4	4	1	4	3	1	2	1	2	2	4	3	2	2	1
Oe_albertii	2	4	4	2	1	4	2	1	4	4	1	4	4	4	1	4	4	1	2	2	2	4	5	2	1	4	3	3	4	4	4	4	4	4	4	4	1	4	3	1	2	1	2	2	4	3	2	2	1
OE110019	2	4	4	2	1	4	2	1	4	4	1	4	4	4	1	4	4	1	2	2	2	4	5	2	1	4	3	3	4	4	4	4	4	4	4	4	1	4	3	1	2	1	2	2	4	3	2	2	1
OE1130	2	4	4	2	1	4	2	1	4	4	1	4	4	4	1	4	4	1	2	2	2	4	5	2	1	4	3	3	4	4	4	4	4	4	4	4	1	4	1	1	2	1	2	2	4	3	2	2	1
OE1728	2	4	4	2	1	4	2	1	4	4	1	4	4	4	1	4	4	1	2	2	2	4	5	2	1	4	3	3	4	4	4	4	4	4	4	4	1	4	3	1	2	1	2	2	4	3	2	2	1
OE2348_69	2	4	4	2	1	4	2	1	4	4	1	4	4	4	1	4	4	1	2	2	2	4	5	2	1	4	3	3	5	4	4	4	4	4	4	4	1	4	3	1	2	1	2	2	4	3	2	2	1
OE24377A	2	4	4	2	1	4	2	1	4	4	1	4	4	4	1	4	4	1	2	2	2	4	5	2	1	4	3	3	4	4	4	4	4	4	4	4	1	4	3	1	2	1	2	2	4	3	2	2	1
WECONIH4	2	4	4	2	1	4	2	1	4	4	1	4	4	4	1	4	4	1	2	2	2	4	5	2	1	4	3	3	4	4	4	4	4	4	4	4	1	4	3	1	2	1	2	2	4	3	2	2	1
WECONIH5	2	4	4	2	1	4	2	1	4	4	1	4	4	4	1	4	4	1	2	2	2	4	5	2	1	4	3	3	5	4	4	4	4	4	4	4	1	4	3	1	2	1	2	2	4	3	2	2	1
OECOR70	2	4	4	2	1	4	2	1	4	4	1	4	4	4	1	4	4	1	2	2	2	4	5	2	1	4	3	3	4	4	4	4	4	4	4	4	1	4	3	1	2	1	2	2	4	3	2	2	1
OED1a	2	4	4	2	1	4	2	1	4	4	1	4	4	4	1	4	4	1	2	2	2	4	5	2	1	4	3	3	4	4	4	4	4	4	4	4	1	4	3	1	2	1	2	2	4	3	2	2	1
OEDL933	2	4	4	2	1	4	2	1	4	4	1	4	4	4	1	4	4	1	2	2	2	4	5	2	1	4	3	3	4	4	4	4	4	4	4	4	1	4	3	1	2	1	2	2	4	3	2	2	1
OETEC_H10407	2	4	4	2	1	4	2	1	4	4	1	4	4	4	1	4	4	1	2	2	2	4	5	2	1	4	3	3	4	4	4	4	4	4	4	4	1	4	3	1	2	1	2	2	4	3	2	2	1
OFec6	2	4	4	2	1	4	2	1	4	4	1	4	4	4	1	4	4	1	2	2	2	4	5	2	1	4	3	3	4	4	4	4	4	4	4	4	1	4	3	1	2	1	2	2	4	3	2	2	1
OFWSEC0009	2	4	4	2	1	4	2	1	4	4	1	4	4	4	1	4	4	1	2	2	2	4	5	2	1	4	3	3	4	4	4	4	4	4	4	4	1	4	3	1	2	1	2	2	4	3	2	2	1
OFWSEC0011	2	4	4	2	1	4	2	1	4	4	1	4	4	4	1	4	4	1	2	2	2	4	5	2	1	4	3	3	4	4	4	4	4	4	4	4	1	4	3	1	2	1	2	2	4	3	2	2	1
OHH49S	2	4	4	2	1	4	2	1	4	4	1	4	4	4	1	4	4	1	2	2	2	4	5	2	1	4	3	3	4	4	4	4	4	4	4	4	1	4	3	1	2	1	2	2	4	3	2	2	1
OHS	2	4	4	2	1	4	2	1	4	4	1	4	4	4	1	4	4	1	2	2	2	4	5	2	1	4	3	3	4	4	4	4	4	4	4	4	1	4	3	1	2	1	2	2	4	3	2	2	1
OIAI1	2	4	4	2	1	4	2	1	4	4	1	4	4	4	1	4	4	1	2	2	2	4	5	2	1	4	3	3	4	4	4	4	4	4	4	4	1	4	3	1	2	1	2	2	4	3	2	2	1
OIAI39	2	4	4	2	1	4	2	1	4	4	1	4	4	4	1	4	4	1	2	2	2	4	5	2	1	4	3	3	5	4	4	4	4	4	4	4	1	4	3	1	2	1	2	2	4	3	2	2	1
OK12_MG1655	2	4	4	2	1	4	2	1	4	4	1	4	4	4	1	4	4	1	2	2	2	4	5	2	1	4	3	3	4	4	4	4	4	4	4	4	1	4	3	1	2	1	2	2	4	3	2	2	1
OM16	2	4	4	2	1	4	2	1	4	4	1	4	4	4	1	4	4	1	2	2	2	4	5	2	1	4	3	3	4	4	4	4	4	4	4	4	1	4	3	1	2	1	2	2	4	3	2	2	1
OMEX_5	2	4	4	2	1	4	2	1	4	4	1	4	4	4	1	4	4	1	2	2	2	4	5	2	1	4	3	3	5	4	4	4	4	4	4	4	1	4	3	1	2	1	2	2	4	3	2	2	1
OMEX_9	2	4	4	2	1	4	2	1	4	4	1	4	4	4	1	4	4	1	2	2	2	4	5	2	1	4	3	3	4	4	4	4	4	4	4	4	1	4	3	1	2	1	2	2	4	3	2	2	1
ONMEC_O18	2	4	4	2	1	4	2	1	4	4	1	4	4	4	1	4	4	1	2	2	2	4	5	2	1	4	3	3	5	4	4	4	4	4	4	4	1	4	3	1	2	1	2	2	4	3	2	2	1
OPK6	2	4	4	2	1	4	2	1	4	4	1	4	4	4	1	4	4	1	2	2	2	4	5	2	1	4	3	3	5	4	4	4	4	4	4	4	1	4	3	1	2	1	2	2	4	3	2	2	1
WRHBSTW_00141	2	4	4	2	1	4	2	1	4	4	1	4	4	4	1	4	4	1	2	2	2	4	5	2	1	4	3	3	4	4	4	4	4	4	4	4	1	4	3	1	2	1	2	2	4	3	2	2	1
WRHBSTW_00531	2	4	4	2	1	4	2	1	4	4	1	4	4	4	1	4	4	1	2	2	2	4	5	2	1	4	3	3	4	4	4	4	4	4	4	4	1	4	3	1	2	1	2	2	4	3	2	2	1
ORM13516	2	4	4	2	1	4	2	1	4	4	1	4	4	4	1	4	4	1	2	2	2	4	5	2	1	4	3	3	4	4	4	4	4	4	4	4	1	4	3	1	2	1	2	2	4	3	2	2	1
ORS218	2	4	4	2	1	4	2	1	4	4	1	4	4	4	1	4	4	1	2	2	2	4	5	2	1	4	3	3	5	4	4	4	4	4	4	4	1	4	3	1	2	1	2	2	4	3	2	2	1
OSakai	2	4	4	2	1	4	2	1	4	4	1	4	4	4	1	4	4	1	2	2	2	4	5	2	1	4	3	3	4	4	4	4	4	4	4	4	1	4	3	1	2	1	2	2	4	3	2	2	1
OSC407	2	4	4	2	1	4	2	1	4	4	1	4	4	4	1	4	4	1	2	2	2	4	5	2	1	4	3	3	4	4	4	4	4	4	4	4	1	4	3	1	2	1	2	2	4	3	2	2	1
OSE11	2	4	4	2	1	4	2	1	4	4	1	4	4	4	1	4	4	1	2	2	2	4	5	2	1	4	3	3	4	4	4	4	4	4	4	4	1	4	3	1	2	1	2	2	4	3	2	2	1
OSE15	2	4	4	2	1	4	2	1	4	4	1	4	4	4	1	4	4	1	2	2	2	4	5	2	1	4	3	3	4	4	4	4	4	4	4	4	1	4	3	1	2	1	2	2	4	3	2	2	1
OSMS_3_5	2	4	4	2	1	4	2	1	4	4	1	4	4	4	1	4	4	1	2	2	2	4	5	2	1	4	3	3	5	4	4	4	4	4	4	4	1	4	3	1	2	1	2	2	4	3	2	2	1
WSZ4	2	4	4	2	1	4	2	1	4	4	1	4	4	4	1	4	4	1	2	2	2	4	5	2	1	4	3	3	4	4	4	4	4	4	4	4	1	4	3	1	2	1	2	2	4	3	2	2	1
OTW09231	2	4	4	2	1	4	2	1	4	4	1	4	4	4	1	4	4	1	2	2	2	4	5	2	1	4	3	3	5	4	4	4	4	4	4	4	1	4	3	1	2	1	2	2	4	3	2	2	1
OTW09308	2	4	4	2	1	4	2	1	4	4	1	4	4	4	1	4	4	1	2	2	2	4	5	2	1	4	3	3	4	4	4	4	4	4	4	4	1	4	3	1	2	1	2	2	4	3	2	2	1
OTW11588	2	4	4	2	1	4	2	1	4	4	1	4	4	4	1	4	4	1	2	2	2	4	2	1	4	4	3	3	4	4	4	4	4	4	4	4	1	4	3	1	2	1	2	2	4	3	2	2	1
OTW15838	2	4	4	2	1	4	2	1	4	4	1	4	4	4	1	4	4	1	2	2	2	4	5	2	1	4	3	3	5	4	4	4	4	4	4	4	1	4	3	1	2	1	2	2	4	3	2	2	1
OUMN026	2	4	4	2	1	4	2	1	4	4	1	4	4	4	1	4	4	1	2	2	2	4	5	2	1	4	3	3	4	4	4	4	4	4	4	4	1	4	3	1	2	1	2	2	4	3	2	2	1
OUTI89	2	4	4	2	1	4	2	1	4	4	1	4	4	4	1	4	4	1	2	2	2	4	5	2	1	4	3	3	5	4	4	4	4	4	4	4	1	4	3	1	2	1	2	2	4	3	2	2	1
OWAT	2	4	4	2	1	4	2	1	4	4	1	4	4	4	1	4	4	1	2	2	2	4	5	2	1	4	3	3	4	4	4	4	4	4	4	4	1	4	3	1	2	1	2	2	4	3	2	2	1
WWW10	2	4	4	2	1	4	2	1	4	4	1	4	4	4	1	4	4	1	2	2	2	4	5	2	1	4	3	3	4	4	4	4	4	4	4	4	1	4	3	1	2	1	2	2	4	3	2	2	1
WWW2	2	4	4	2	1	4	2	1	4	4	1	4	4	4	1	4	4	1	2	2	2	4	5	2	1	4	3	3	4	4	4	4	4	4	4	4	1	4	3	1	2	1	2	2	4	3	2	2	1
WWW223	2	4	4	2	1	4	2	1	4	4	1	4	4	4	1	4	4	1	2	2	2	4	5	2	1	4	3	3	4	4	4	4	4	4	4	4	1	4	3	1	2	1	2	2	4	3	2	2	1
WWW3	2	4	4	2	1	4	2	1	4	4	1	4	4	4	1	4	4	1	2	2	2	4	5	2	1	4	3	3	4	4	4	4	4	4	4	4	1	4	3	1	2	1	2	2	4	3	2	2	1
WWW30	2	4	4	2	1	4	2	1	4	4	1	4	4	4	1	4	4	1	2	2	2	4	5	2	1	4	3	3	4	4	4	4	4	4	4	4	1	4	3	1	2	1	2	2	4	3	2	2	1
WWW38	2	4	4	2	1	4	2	1	4	4	1	4	4	4	1	4	4	1	2	2	2	4	5	2	1	4	3	3	4	4	4	4	4	4	4	4	1	4	3	1	2	1	2	2	4	3	2	2	1
WWW41	2	4	4	2	1	4	2	1	4	4	1	4	4	4	1	4	4	1	2	2	2	4	5	2	1	4	3	3	4	4	4	4	4	4	4	4	1	4	3	1	2	1	2	2	4	3	2	2	1
WWW48	2	4	4	2	1	4	2	1	4	4	1	4	4	4	1	4	4	1	2	2	2	4	5	2	1	4	3	3	4	4	4	4	4	4	4	4	1	4	3	1	2	1	2	2	4	3	2	2	1
WWW50	2	4	4	2	1	4	2	1	4	4	1	4	4	4	1	4	4	1	2	2	2	4	5	2	1	4	3	3	4	4	4	4	4	4	4	4	1	4	3	1	2	1	2	2	4	3	2	2	1
WWW546	2	4	4	2	1	4	2	1	4	4	1	4	4	4	1	4	4	1	2	2	2	4	5	2	1	4	3	3	4	4	4	4	4	4	4	4	1	4	3	1	2	1	2	2	4	3	2	2	1
WWW601	2	4	4	2	1	4	2	1	4	4	1	4	4	4	1	4	4	1	2	2	2	4	5	2	1	4	3	3	4	4	4	4	4	4	4	4	1	4	3	1	2	1	2	2	4	3	2	2	1
WWW63	2	4	4	2	1	4	2	1	4	4	1	4	4	4	1	4	4	1	2	2	2	4	5	2	1	4	3	3	4	4	4	4	4	4	4	4	1	4	3	1	2	1	2	2	4	3	2	2	1
WWW669	2	4	4	2	1	4	2	1	4	4	1	4	4	4	1	4	4	1	2	2	2	4	5	2	1	4	3	3	4	4	4	4	4	4	4	4	1	4	3	1	2	1	2	2	4	3	2	2	1
WWW679	2	4	4	2	1	4	2	1	4	4	1	4	4	4	1	4	4	1	2	2	2	4	5	2	1	4	3	3	4	4	4	4	4	4	4	4	1	4	3	1	2	1	2	2	4	3	2	2	1
WWW69	2	4	4	2	1	4	2	1	4	4	1	4	4	4	1	4	4	1	2	2	2	4	5	2	1	4	3	3	4	4	4	4	4	4	4	4	1	4	3	1	2	1	2	2	4	3	2	2	1
WWW9	2	4	4	2	1	4	2	1	4	4	1	4	4	4	1	4	4	1	2	2	2	4	5	2	1	4	3	3	4	4	4	4	4	4	4	4	1	4	3	1	2	1	2	2	4	3	2	2	1
OZ247	2	4	4	2	1	4	2	1	4	4	1	4	4	4	1	4	4	1	2	2	2	4	5	2	1	4	3	3	4	4	4	4	4	4	4	4	1	4	3	1	2	1	2	2	4	3	2	2	1
[truncated: 1,325 more columns]
